# Supplementary material for: Proteomic profiling and biomarker discovery for predicting the response to PD-1 inhibitor immunotherapy in gastric cancer patients
Source: Front Pharmacol. 2024 May 31;15:1349459. doi: 10.3389/fphar.2024.1349459 (PMC11176556; doi:10.3389/fphar.2024.1349459)
Supplement: Supplementary file 2 [file DataSheet2.xlsx]

## Sheet: S1-Clinical-pathological
Supplementary Table 1. Clinical-pathological features of the GC patients
NO. patient	Sex	Age	Primary site	Degree of differentiation	Lauren's criteria	T	N	M	Clinical outcomes
1	Female	49	Gastric antrum	Poorly differentiated	Diffuse	4	3	1	Non-responders
2	Male	63	Cardia	Moderate-poorly differentiated	Intestinal	4	0	1	Responders
3	Male	48	Cardia	Moderate-poorly differentiated	Intestinal	4	1	1	Responders
4	Female	73	Cardia	Poorly differentiated	Diffuse	4	1	1	Responders
5	Male	51	Gastric fundus	Poorly differentiated	Diffuse	4	2	1	Non-responders
6	Female	62	Gastric antrum	Moderate-poorly differentiated	Mix	4	3	1	Non-responders
7	Male	59	Cardia	Moderate-poorly differentiated	Mix	4	3	1	Responders
8	Male	63	Gastric body	Moderate-poorly differentiated	Diffuse	4	3	1	Non-responders
9	Male	37	Gastric antrum	Moderate-poorly differentiated	Mix	4	2	1	Non-responders
10	Female	62	Cardia	Poorly differentiated	Diffuse	4	2	1	Non-responders
11	Female	50	Gastric fundus	Poorly differentiated	Diffuse	4	3	1	Non-responders
12	Male	71	Gastric lesser curvature	Poorly differentiated	Diffuse	2	0	1	Responders
13	Male	78	Cardia	Moderate differentiated	Intestinal	4	0	1	Non-responders
14	Male	69	Cardia	Moderate differentiated	Intestinal	4	1	1	Responders
15	Male	57	Gastric wall	Moderate-poorly differentiated	Diffuse	2	0	1	Responders
16	Female	52	Gastric antrum	Moderate differentiated	Mix	2	0	0	Responders
17	Male	68	Cardia	Moderate-poorly differentiated	Diffuse	4	1	0	Non-responders
18	Female	42	Gastric fundus	Poorly differentiated	Diffuse	4	3	0	Responders
19	Male	53	Cardia	Moderate-poorly differentiated	Mix	4	1	1	Responders
20	Male	68	Cardia	Poorly differentiated	Diffuse	4	1	1	Non-responders
21	Male	57	Cardia	Moderate differentiated	Intestinal	4	1	1	Responders
22	Male	67	Cardia	Poorly differentiated	Diffuse	4	0	1	Responders
23	Male	49	Gastric antrum	Poorly differentiated	Diffuse	4	1	1	Non-responders
24	Female	52	Gastric antrum	Poorly differentiated	Diffuse	4	3	1	Responders
25	Male	59	Cardia	Moderate-poorly differentiated	Mix	4	0	1	Responders
26	Female	65	Cardia	Moderate differentiated	Intestinal	1	0	0	Responders
27	Female	65	Gastric antrum	Poorly differentiated	Diffuse	4	3	0	Responders
28	Male	51	Gastric antrum	Moderate-poorly differentiated	Intestinal	4	2	0	Responders

## Sheet: S2-Overview of proteins
Supplementary Tabel 2. Overview of protein identification
Description	Number
Total spectrums	4169973
Matched spectrums	607606
Peptides	42151
Unique peptides	39610
Identified proteins	5107
Quantifiable proteins	4061
Available for analysis	2884

## Sheet: S3-Protein LFQ intensity
Supplementary Table 3. Protein LFQ intensity
Uniprot id	Sample_1	Sample_5	Sample_6	Sample_8	Sample_9	Sample_10	Sample_11	Sample_13	Sample_17	Sample_20	Sample_23	Sample_2	Sample_3	Sample_4	Sample_7	Sample_12	Sample_14	Sample_15	Sample_16	Sample_18	Sample_19	Sample_21	Sample_22	Sample_24	Sample_25	Sample_26	Sample_27	Sample_28
A0A075B6I0	69785	0	0	0	250740	0	53906	86361	0	92921	92735	0	0	0	0	72503	0	64151	0	76429	0	0	0	0	0	0	0	0
A0A075B6I9	55905	78326	0	0	79877	0	327830	55757	0	86699	71687	32415	28825	19555	0	0	62074	263730	33764	84254	0	0	0	0	0	44968	46611	0
A0A075B6K4	0	0	0	0	270360	0	0	0	0	0	355590	178690	0	0	0	586060	174490	202020	0	148770	0	0	0	89552	0	0	0	0
P01615	0	0	0	0	0	0	0	0	0	0	0	0	0	0	0	0	0	0	0	0	0	0	0	0	0	0	0	0
A0A0C4DH68	0	0	0	0	0	0	0	0	0	0	0	0	0	0	0	0	0	0	0	0	0	0	0	0	0	0	0	0
A0A0C4DH67	0	0	0	0	0	0	0	0	0	0	0	0	0	0	0	0	0	0	0	0	0	0	0	0	0	0	0	0
A0A087WSZ0	0	0	0	0	0	0	0	0	0	0	0	0	0	0	0	0	0	0	0	0	0	0	0	0	0	0	0	0
A0A087WW87	0	0	0	0	124590	0	0	0	0	0	0	0	0	0	0	0	0	13868	0	0	0	0	0	0	0	0	0	0
A0A0A0MRZ8	816290	0	564580	288960	1154600	413900	749780	846550	236980	537580	585980	0	0	681930	0	277710	170540	379830	0	950360	0	828440	428290	438110	0	0	0	0
A0A0B4J1V1	0	0	0	0	0	40174	0	0	0	0	0	0	0	68047	0	66368	0	0	0	0	0	0	0	0	0	0	0	0
A0A0B4J1V6	0	0	0	0	0	0	0	0	0	0	0	0	0	0	0	0	0	0	0	0	0	0	0	0	0	0	0	0
A0A0B4J1X5	0	0	0	0	0	0	0	0	0	0	0	0	0	0	0	0	0	0	0	0	0	0	0	0	0	0	0	0
A0A0B4J1X8	0	0	0	0	0	0	0	0	0	0	0	0	0	0	0	0	0	0	0	0	0	0	0	0	0	0	0	0
A0A0B4J1Y9	0	0	0	0	0	0	0	0	0	0	0	0	0	0	0	0	0	0	0	0	0	0	0	0	0	0	0	0
P0DPI2	78571	63203	6764.2	72101	43590	68940	75990	53986	53616	107030	73766	61203	43312	93676	0	52505	63170	130650	78413	57124	75616	118100	44328	84832	47473	209690	60674	47305
P0DP09	0	0	0	0	0	0	0	0	0	0	0	0	0	0	0	0	0	0	0	0	0	0	0	0	0	0	0	0
A0A0B4J2H0	0	0	0	0	39251	0	0	0	0	0	0	0	0	0	0	0	0	0	0	0	64609	0	0	0	0	0	0	0
A0A0C4DH25	0	0	0	0	0	0	0	0	0	0	0	0	0	0	0	0	0	0	0	0	0	0	0	0	0	0	0	0
A0A0C4DH29	0	0	0	0	0	0	0	0	0	0	46403	0	0	48575	0	0	0	85389	0	66123	0	48361	0	0	0	0	0	0
A0A0C4DH31	356690	0	234350	0	430110	255690	269690	414370	0	0	0	0	0	277930	128970	117480	193970	305830	0	262880	842120	174440	149460	0	0	0	193540	0
A0A0C4DH38	129700	34986	57074	40687	203070	98601	103940	122640	0	135850	178180	0	99753	71552	55456	941910	49248	113590	76725	114580	0	44168	40987	50586	77195	0	100360	88845
P0DP08	350610	207730	478980	269900	643100	253750	354590	411160	268060	484890	566940	195940	252540	836260	507660	556970	270110	434780	243120	485470	1638800	280000	255870	199590	304990	213950	414350	338180
A0A0C4DH42	0	0	0	0	0	0	0	0	0	0	0	0	0	0	0	0	0	0	0	0	0	0	0	0	0	0	0	0
A0A0J9YX35	62302	0	0	0	47268	0	0	0	0	0	0	0	0	0	0	0	0	0	0	0	0	0	0	0	0	0	0	0
A0AV96	61265	121350	0	22226	0	55610	40184	27702	75265	34765	0	86040	25235	60068	0	29582	128790	61811	90793	24930	25607	56096	92315	35295	22190	82048	20064	52330
A0AVT1	33369	46815	0	44106	24142	38234	34360	50755	12276	11310	24052	47558	52348	79632	36354	64371	71884	53316	24138	37746	122910	39597	31942	17993	23012	49246	0	34515
A0FGR8	65868	51183	69684	79768	74465	76802	62363	64529	52842	85257	56552	104890	75005	65291	62953	46654	60209	56846	45304	64697	82909	52170	44651	57613	96941	62603	54821	47995
A0MZ66	0	46416	0	33451	0	42328	37497	50916	55811	40585	0	48422	35581	53284	59376	54986	48167	38949	59995	51129	142140	47107	93622	0	63211	77850	0	92112
A1L0T0	28106	76148	0	80460	52911	73213	26101	34386	73381	56543	46289	61591	58148	58539	23050	71720	57549	34184	106350	72107	74512	72862	52679	72780	54164	80177	29418	39277
A1L4H1	0	0	0	22470	0	34341	24483	0	0	0	0	6761.4	0	0	0	0	0	0	0	0	0	0	0	0	0	0	0	0
A1X283	50556	71508	93935	50639	123790	45071	62364	51931	46628	34271	144890	56908	52197	61318	58828	38914	0	42004	47723	123530	49897	43789	0	49433	79748	43565	0	54799
A2RRD8	0	0	0	0	0	0	0	0	0	0	0	0	0	0	0	0	0	0	0	0	0	0	0	0	0	0	0	0
A2RRP1	0	23624	19149	9804.6	0	0	11878	0	38396	0	0	0	16748	20691	18426	0	0	0	0	0	0	0	0	0	0	32874	0	0
A2RTX5	0	0	0	0	0	0	0	0	0	0	0	0	0	0	0	0	0	0	0	0	0	0	0	0	0	0	0	0
A3KMH1	574590	471750	0	399400	0	588370	604890	1107900	796730	855560	0	640490	716520	844880	0	0	1160200	507320	523250	0	763910	648750	757760	690980	0	743420	0	492390
A3KN83	0	0	0	0	0	0	0	0	28488	0	0	0	0	27889	0	41153	0	0	0	0	43613	0	0	0	0	0	0	0
A4D1P6	0	22825	0	27792	0	0	0	0	29877	0	61888	26261	0	0	0	0	0	26750	0	34574	0	0	0	26049	0	0	0	25041
A5A3E0	0	0	0	0	0	0	0	0	0	0	0	0	0	0	0	0	0	0	0	0	0	0	0	0	0	0	0	0
A5PLL7	0	0	0	0	0	0	0	0	0	0	0	0	0	0	0	0	0	0	0	0	0	0	0	0	0	0	0	0
A5YKK6	32366	45481	37327	31525	25004	40105	36297	56000	46347	38620	33529	45271	46981	82666	40398	59849	54785	39692	33637	34117	36458	44353	28670	27765	37546	32316	0	41636
A6NCS6	0	0	0	0	0	0	0	0	0	0	0	0	0	0	0	0	0	0	0	0	0	0	0	0	0	0	0	0
A6NDB9	0	0	0	0	0	18284	0	0	0	0	0	12576	0	0	0	0	0	0	0	0	0	0	0	0	19596	27926	0	22790
A6NDG6	0	31096	32352	33094	0	20013	24896	26577	51296	26392	0	19192	27531	31894	29668	29100	19199	20710	24627	23254	0	31396	39292	23342	0	15518	0	32945
A6NHC0	0	0	0	0	0	0	0	0	0	0	0	0	0	0	0	0	0	0	0	0	0	0	0	0	0	0	0	0
A6NHL2	232780	272130	130000	192340	355120	164170	222350	271470	222930	246120	303980	282220	236180	241770	87869	258010	297080	204400	288510	281370	375040	231730	277770	259380	272760	219500	221870	222770
A6NHR9	9621.3	7696.6	0	17047	10821	11298	9069.9	0	0	0	0	9927.9	18416	48925	50017	28999	11341	14904	0	29236	83019	23810	19785	7705.4	0	10115	0	40048
A6NIH7	0	34057	0	0	0	0	0	0	0	0	0	42156	33879	34202	0	0	0	0	0	0	0	0	0	0	0	0	0	40726
P10966	0	0	0	0	0	0	0	0	0	0	0	0	0	0	0	0	0	0	0	0	0	0	0	0	0	0	0	0
A6NNC1	0	0	0	0	0	0	0	0	0	0	0	0	0	0	0	0	0	0	0	0	0	0	0	0	0	0	0	0
C4AMC7	26884	21805	24712	22829	20279	25376	17600	17958	27113	0	0	23877	22865	23115	26140	17801	23337	0	0	25872	0	23098	15476	0	0	20507	0	30102
A8K2U0	0	0	0	2681.5	0	15583	0	22733	0	0	0	31795	352030	5919.5	0	0	0	0	0	0	0	0	0	0	0	0	0	0
A8K7I4	9962.3	0	0	0	0	0	0	0	0	0	60444	0	0	0	0	0	0	0	666020	0	0	0	0	0	0	0	0	0
P62308	239770	260980	100250	189270	186000	196470	232630	303110	240240	261470	216890	252030	242990	354360	72409	266930	313260	245890	239160	246070	383590	257050	245840	251190	226620	202580	144080	167130
A8MXV4	14481	0	0	0	0	0	0	16997	0	0	0	15377	0	37773	0	17000	31173	15810	0	0	114850	37379	0	0	0	34579	0	89327
A8MZA4	0	0	0	0	0	0	0	0	0	0	0	0	0	0	0	0	0	0	0	0	0	0	0	0	0	0	0	0
B0I1T2	33763	25529	38312	64231	55045	38935	45678	22670	29930	42535	38874	22160	30567	57991	22331	52954	22439	120490	21639	63906	47156	24405	15612	30513	22389	68873	0	31074
B1AJZ9	0	0	0	0	0	0	0	0	0	0	177770	0	0	0	0	0	0	0	0	0	0	0	0	128970	0	0	0	0
Q99613	133880	166650	152150	120150	131900	123780	135730	188290	171770	127430	155270	141940	168530	205460	159570	158340	152880	144210	147400	154190	258280	238400	220320	133040	136370	167400	108810	185020
C9JI98	0	0	0	0	0	0	0	0	0	0	0	0	0	0	0	0	0	0	0	0	0	0	0	0	0	0	0	0
C9JRZ8	0	0	0	0	0	0	0	0	0	0	0	0	0	0	0	0	0	0	0	0	0	0	0	0	0	0	0	0
E9PAV3	243080	425560	392480	329580	317340	304330	414780	459540	464590	313180	394670	297620	400400	388130	290840	394740	375980	320460	410170	448780	493520	524280	542680	433610	342700	387600	320940	546540
E9PRG8	0	0	0	0	0	0	0	0	14337	10134	0	16271	0	30274	0	0	0	0	0	0	31870	0	15959	0	0	15484	0	9162.1
M0R2J8	0	0	0	0	0	0	0	0	0	0	0	0	0	0	0	0	0	0	0	0	0	0	0	0	0	0	0	0
O00115	49757	56266	51288	0	45366	93148	54204	53827	0	46234	0	52786	0	184540	50171	54335	0	78192	0	53374	167380	79842	83008	0	73363	139920	0	95247
O00116	29586	61466	44105	39966	27817	30442	30789	70903	83526	72953	34511	65403	49683	21242	62985	83433	105090	44188	73287	58677	83558	72781	197580	47921	38573	14773	15914	91707
O00139	0	52975	0	46522	54726	45067	0	101220	0	0	0	59261	41906	68252	44198	55670	48103	45038	28084	50919	81125	49334	57128	52948	50283	44929	0	90448
O00142	103820	49923	118300	87643	88414	71468	118520	35536	134040	129180	100160	95039	77379	61876	86667	78885	0	84113	0	63457	0	73945	117760	56248	151840	75870	68520	81112
O00148	51183	73966	66317	43793	40768	57690	50981	77360	32632	26269	0	65161	54713	125610	87166	98062	49191	51537	33890	0	177910	43485	47894	0	0	0	0	0
O00151	572810	739590	496020	434520	719020	485590	457750	367650	673530	679100	482500	433930	513850	686110	509990	393470	421020	460940	525710	534360	128920	370190	599610	478690	371460	393110	453640	374800
O00154	44564	77513	72361	64066	38777	66262	63220	73159	85852	70599	46590	116720	90193	120000	80629	126810	87943	63887	100980	87851	175140	98199	162250	119690	84842	44928	77441	85926
O00159	409380	205570	460970	525140	357220	392910	355410	269500	285530	312340	264630	382750	288480	164730	327890	166310	185280	309950	327970	233800	103100	180100	97452	410610	394610	224610	519850	224170
O00160	24229	28559	37493	22076	50085	29648	28740	41407	69029	15337	24779	19198	18804	39075	109690	43557	19253	64158	41574	52257	63253	22800	27280	21102	38181	36516	0	48335
O00161	70011	64235	78004	56132	70749	57617	74316	82821	79824	91933	83004	103320	55624	56900	103210	70086	88394	109680	97548	89673	91478	85658	71598	91807	74759	72611	58506	71317
O00170	132450	87790	0	128910	86030	120440	119650	126440	102430	165170	118600	205450	102320	120230	0	87836	106860	163470	119520	117310	125320	148590	166990	113980	120510	93989	80646	92409
O00178	21488	20808	22701	30171	0	29461	29095	24830	24929	19612	13562	18538	21786	25660	27483	27359	48074	30217	20615	0	35526	32005	15454	0	0	25665	0	0
O00182	200430	119960	129770	124640	70363	102630	119710	94813	189690	153290	110290	81789	146570	118650	135460	142510	119940	137170	88088	117600	0	125660	60224	126450	80538	127550	122280	117710
O00186	40707	44634	30847	56384	33406	56670	38973	0	60354	59640	0	60827	37979	52844	41248	35360	49652	53026	41942	31801	42695	35612	55682	38900	30297	58463	30639	49799
O00187	0	0	0	0	0	0	0	0	0	0	0	0	0	0	0	0	0	0	0	0	0	0	0	0	0	0	0	0
O00192	0	0	0	0	0	0	0	0	0	0	0	0	0	0	0	0	0	0	0	0	0	0	0	0	0	0	0	0
O00193	0	30145	0	30384	21795	32646	0	0	25631	0	0	25077	27305	24615	0	23637	0	20046	0	39711	0	26045	0	0	23783	26930	0	25707
O00194	37250	23001	0	0	0	62759	0	0	23110	0	0	0	61476	0	51076	0	0	82043	45745	0	0	47188	0	34848	0	76736	0	0
O00203	36650	40205	47073	35827	42816	43772	45007	33915	51499	38189	44282	35806	34339	45637	56149	54542	35032	50314	40074	46336	25291	43874	38069	36683	41966	53643	30117	51252
O00204	0	8336.8	0	0	0	0	0	17373	0	23826	0	23240	0	127790	0	38053	48888	0	0	0	22602	0	0	0	0	0	0	0
O00217	110680	107080	109970	90457	68509	108630	91663	66881	106160	72963	43933	87735	98028	100860	58507	68487	113530	75984	109680	69223	72052	81003	92146	100110	102260	192360	75760	58581
O00231	209610	275680	240980	168180	206550	201450	199290	286140	239900	191500	234480	226370	247390	272810	235290	271100	247860	240190	248640	232930	302460	273940	379560	240970	208640	217210	171780	343120
O00232	67507	102570	85392	71239	73150	75647	69398	88931	100320	51898	59979	87816	96869	100350	99639	121920	87947	77960	82567	82877	116850	91265	146310	62603	87501	78687	44616	101220
O00233	100870	108180	100110	83047	100560	98539	99743	74210	88260	89321	97097	82724	87339	83311	101620	89281	77752	86279	104440	97270	75698	87571	76971	106300	90124	88613	93391	86011
O00244	0	0	0	0	0	0	50414	0	0	0	0	0	0	0	0	43033	0	0	55877	0	0	0	0	0	0	0	0	63299
O00264	291840	180240	283310	264080	242940	404360	311640	300400	290600	210430	269730	272300	196840	281720	209020	311250	432430	237170	243890	271690	402540	227920	172650	259780	297270	260360	268460	279180
O00267	65325	102320	150780	115250	0	113370	82039	218300	186490	84416	65710	158990	177670	399650	245910	290710	131420	81715	59101	87608	549280	194830	72548	59291	82009	117070	0	150170
O00273	95995	154450	50595	66740	52325	73219	67653	66476	41473	82368	64166	104250	77128	99228	49452	63645	90703	75102	69871	73210	113060	105990	25947	75959	89192	62963	43838	19507
O00291	0	0	0	0	0	0	20105	0	0	0	0	10949	0	0	0	25322	0	0	0	0	0	0	0	0	0	0	0	0
O00299	575110	994950	651900	664480	692830	716080	782150	950400	926340	789800	631790	901350	1211500	1359100	1054400	854580	884340	1026800	676060	761910	938740	937210	1127500	551410	558650	882810	591630	983900
O00300	0	0	0	0	0	0	0	0	0	0	0	0	0	0	0	0	0	0	0	0	0	0	0	0	0	0	0	0
O00303	181110	225710	230230	160800	188710	166440	212880	252610	226970	139920	185500	177940	242190	314070	193250	268270	218520	192790	188080	192090	351260	319000	297410	162870	173570	215780	140060	233690
O00330	0	22614	0	0	10825	13831	19265	17989	21907	39363	23958	0	9664	17026	0	14629	0	0	19413	0	19126	26292	17216	0	0	67071	15437	0
O00338	25303	49494	0	0	52925	29366	21669	0	0	32701	0	19377	0	0	60476	0	0	33254	46532	0	0	47303	0	65472	0	51731	49873	0
O00339	41570	26295	28106	16574	0	29475	0	0	0	16920	0	12569	0	0	0	0	0	14858	22691	0	0	0	0	0	0	0	89432	0
O00391	51002	46232	47869	52822	116790	64058	35172	30060	85494	18592	57810	52860	69097	19917	10911	85697	149560	114090	73366	76951	123630	176260	356760	60915	47645	85198	41630	22906
O00399	0	0	0	0	0	43735	0	0	0	0	0	21629	0	0	38998	43733	0	0	34295	0	0	0	0	0	0	0	23664	34688
O00400	0	0	0	0	0	0	0	0	0	0	0	0	0	0	0	0	0	0	0	0	0	49359	0	0	0	38073	0	0
O00408	472870	0	0	0	0	0	363280	238950	115360	303350	527210	0	349420	0	235990	311640	279270	351950	276610	428940	393130	307570	418740	0	367640	0	0	341120
O00410	64168	97264	85320	75300	73510	71258	75625	185660	93272	79971	86651	98295	91096	212190	159360	125850	138280	100510	86337	87837	181100	113620	84729	84938	79878	73926	58386	181030
O00422	0	34945	29694	0	30169	36929	21282	37866	34897	21559	0	35474	25391	32977	28106	33956	44147	31861	0	0	44504	27863	0	15693	31557	0	0	0
O00423	117350	33803	125750	80857	47733	94396	60976	30093	18721	115710	40807	50781	36218	8020.6	50289	9137.6	0	26679	49446	56058	0	25037	0	73268	65668	28875	100570	20161
O00425	21638	247910	40729	0	0	0	34814	31555	0	25919	0	56496	87457	33858	81588	41196	125200	0	0	45125	84709	86515	54801	29392	39418	0	0	182750
O00429	48993	63691	58921	55077	52064	53996	47120	48779	59306	58398	53430	58185	60809	58097	65654	74004	69741	51821	60555	49292	78392	73964	46043	57881	64346	62665	45520	64557
O00442	34419	51020	42639	32769	28015	0	37898	36639	38217	0	24648	50783	59552	59310	47192	53420	29255	43940	44584	39088	70383	47874	41664	35735	33234	58019	27564	37267
O00461	75253	112710	47781	36635	39648	29251	41128	35402	53762	63530	63854	83434	21948	45637	53869	65320	75099	40136	62399	59783	54901	50718	113530	87863	69323	59038	35545	45650
O00462	0	0	0	0	0	69454	0	88737	0	0	0	0	0	124790	74046	0	219200	0	0	0	261390	38236	189130	0	0	0	0	0
O00468	163740	66574	88995	89389	72486	134070	71265	52757	28357	55875	64092	147200	127050	84260	79782	118280	93721	70133	32101	34096	106420	56534	131250	31107	204350	37416	70619	61705
O00469	0	355320	1993500	0	504800	492890	0	512880	224960	0	1164500	203910	459220	739940	692930	2574800	912270	1715300	0	898200	1095100	430170	845760	0	583580	0	0	559880
O00471	38314	0	0	0	0	0	0	0	0	0	0	0	0	0	0	0	0	0	0	0	0	0	30515	0	0	0	0	0
P78410	0	0	0	0	0	0	0	0	0	0	0	0	0	0	0	0	0	0	0	0	0	0	0	0	0	0	0	0
O00479	0	29352	31041	28652	0	0	0	0	26718	84929	0	17889	24767	0	0	0	0	40986	0	32658	0	0	0	0	33479	0	0	32782
O00483	192870	203260	188460	0	160960	132970	230530	112290	183140	0	182490	130490	175490	115440	160790	179510	169910	0	240360	138330	88945	280460	0	273120	0	481350	183350	154530
O00487	108500	144800	117350	106330	109160	93921	112320	139630	143050	87867	114470	121590	121510	142350	139280	151300	145540	116950	133980	120670	174420	133890	218650	119500	124170	115250	80393	180340
O00499	0	0	0	0	0	0	0	0	0	0	0	0	0	0	0	0	0	0	0	0	0	0	0	0	0	0	0	0
O00505	83639	92489	87692	95328	78027	115170	75807	108340	94324	101870	94379	113380	108000	178110	112880	136880	155900	79572	91174	100790	87857	97631	80425	103570	88710	95552	78289	111480
O00515	56608	64471	27576	24328	11769	56081	30545	34531	46045	55161	0	92517	111040	90614	16986	28014	129330	138720	79021	26761	66767	60814	129050	40711	23194	77487	19797	31213
O00534	96297	54089	58501	71847	68171	63887	64110	31157	85192	65707	81576	54940	62729	20308	48015	16654	82177	100510	83512	104170	0	48007	0	75406	68746	71740	34414	51899
O00541	17279	59653	14938	14209	9303.8	12112	22206	41218	33824	14605	0	31060	28958	47914	37078	46477	51058	15657	27441	26855	60399	38752	43762	23847	25753	20884	0	32862
O00560	117710	80740	151870	114770	122140	79394	106080	102520	496800	159480	114180	98576	102540	77388	174670	68055	436350	81945	102170	136380	129780	174190	116250	0	0	77056	0	187580
O00567	179540	253350	195250	214930	166770	150410	171950	201500	250220	376400	195660	190630	188770	295380	260990	276340	257750	208390	197300	221040	386180	223700	146160	168420	183200	197110	123720	219440
O00571	273070	322050	290960	242570	256130	222080	253420	411240	326270	193050	295430	275380	316410	273560	296860	380130	330280	230690	303750	351730	353470	325570	341720	307110	269470	275240	230550	425200
O00584	39498	17786	37505	90196	23663	41646	47560	19472	74714	0	50859	34652	0	26201	0	55515	171190	52586	33555	62348	29479	63778	33047	38813	30113	62091	88017	71593
O00585	0	0	0	71374	0	8443.1	5665.2	0	15762	0	0	0	0	0	0	0	0	0	0	0	0	0	0	0	0	0	0	0
O00592	0	0	0	0	0	0	0	0	0	0	0	0	0	0	0	0	0	0	0	0	0	0	0	0	0	0	0	0
O00602	0	0	0	0	0	0	0	0	0	0	0	0	0	0	0	0	0	0	0	0	0	0	0	0	0	0	0	0
O00625	0	61559	0	0	0	0	0	0	0	0	0	46051	0	0	0	0	0	0	0	0	0	0	52932	0	0	0	0	0
O00629	0	11115	0	10942	0	0	0	10259	0	0	0	19069	0	0	0	8436.3	0	0	0	0	16990	8832.6	19184	0	0	0	0	0
O00743	24470	25813	0	35771	22350	32606	24144	41767	29683	31171	31140	47941	29960	48380	0	39538	29761	35752	28609	26392	46614	44715	35836	45841	19890	36098	22626	22104
O00748	0	16156	0	0	0	100380	17738	0	0	422120	0	168370	29626	19264	77294	0	0	21100	153790	0	0	0	518320	132620	0	0	60112	112840
O00754	92072	62232	97067	51525	58233	40058	52447	54536	86414	52658	74539	56452	70900	82919	98066	65106	51073	92556	70993	84305	82333	52133	67018	54210	64630	62564	33363	76627
O00755	0	0	0	0	0	0	0	0	0	0	0	0	0	0	0	0	0	0	0	0	0	0	0	0	0	0	0	0
O00757	0	0	0	0	0	0	0	0	0	0	0	0	0	0	0	0	0	0	0	0	0	0	0	0	0	0	0	0
O00764	147790	160850	164890	159760	153050	207680	146380	144080	142690	196260	186720	257560	197990	488320	207300	237610	178240	234310	206850	179760	299180	251550	193860	132150	174870	199650	113780	140470
O14497	0	0	0	0	0	0	0	0	0	0	0	0	0	0	0	0	0	0	0	0	0	0	0	0	0	0	0	0
O14498	0	27410	63090	26622	21856	36926	55243	15948	0	0	83060	89963	23143	49007	38748	176720	219580	84513	0	43257	0	71528	0	15150	69250	0	0	54346
O14530	0	0	0	0	0	0	0	0	0	0	0	0	0	10370	0	0	0	0	0	0	0	11571	10038	0	0	0	0	0
O14531	0	0	0	0	0	0	0	0	0	0	0	0	0	0	0	0	0	0	0	0	0	0	0	0	0	0	0	0
O14558	3254300	973600	886290	1985700	2141100	1027700	2420400	1361700	545750	1384500	1578500	682200	707210	226070	812960	159280	289050	1237000	2774900	1629900	0	879580	64874	4085500	2228300	1368800	3236300	212290
O14561	0	49991	0	0	0	61957	49960	37076	42036	0	0	22332	0	39579	0	46680	56588	41704	24643	0	36087	0	22463	0	0	62756	0	0
O14562	0	0	0	0	0	0	0	0	0	0	0	0	0	0	0	0	0	0	0	0	0	0	0	0	0	0	0	0
O14569	0	0	0	0	0	0	0	0	0	0	0	15495	0	0	0	24856	0	21791	17863	0	0	14943	0	0	0	17248	0	0
O14579	64996	103800	66096	64199	87700	80289	69924	86757	106970	54147	84322	98438	69703	109090	99026	118430	79244	101180	103870	96549	104530	129760	134940	72854	67295	110480	42659	83939
O14602	79821	173640	0	126850	98971	90442	157060	138500	150060	108110	111850	80457	87440	111750	126990	201360	211050	148110	161940	130640	139360	125310	133410	112280	142160	88796	0	119550
O14617	33938	44396	45181	35317	36427	42518	40858	35290	51905	37406	42975	35703	35010	48399	55369	55307	37773	41615	44450	52760	26029	48619	38174	38924	49539	57504	28125	51883
O14618	66524	0	0	0	64135	49618	73468	66663	66116	75761	0	90118	68535	77135	83845	58596	61445	0	74611	0	0	75808	63235	76151	57897	40037	0	0
O14639	104900	50507	47036	44808	54482	66948	70326	30239	55455	112560	0	68250	69798	47961	40771	21137	27391	60326	36140	0	0	30167	27642	91369	49995	41370	0	23889
O14647	0	0	0	0	0	0	0	0	0	0	0	0	0	0	0	0	0	0	0	0	0	0	0	0	0	0	0	0
O14656	0	0	0	0	0	0	0	0	0	0	0	0	0	0	0	15072	11232	0	0	0	0	0	24594	0	0	0	0	0
O14662	0	0	0	0	0	0	0	0	0	0	0	0	0	0	0	0	0	0	0	0	0	0	0	0	0	0	0	0
O14672	40246	83801	62813	50686	56465	89625	37107	62340	82508	84902	59052	67797	67187	68499	51149	60837	116580	133230	63132	48260	102740	81868	161740	70695	61237	89659	35102	45266
O14681	0	0	0	0	0	0	0	0	0	0	0	0	0	22467	0	0	0	0	0	0	38993	0	0	0	0	0	0	0
O14683	0	0	0	0	0	21468	0	16354	40942	0	0	28513	0	60816	0	0	13812	19239	19213	0	14680	73173	0	35687	19093	0	0	0
O14734	0	0	0	0	0	0	0	0	23190	39759	0	46903	0	0	0	41147	61797	0	0	0	40166	55399	113770	0	0	19747	0	0
O14735	51881	49060	29181	54776	70102	61753	69682	52124	61966	74184	60924	60450	30176	60345	0	53078	57837	90283	51827	53428	59154	77603	28655	59327	74262	90202	50371	33380
O14737	99905	75256	126130	83192	90312	98749	103520	143510	98064	70032	73353	101170	198340	129010	118320	163090	90051	76215	107930	94845	290260	93007	40428	99215	67727	102250	103680	213230
O14744	36699	88121	45600	36285	41095	42899	37119	43648	54511	36120	45776	63416	58570	55259	60341	54773	45343	44347	48990	48673	79610	59885	77603	44220	41091	43028	30698	52264
O14745	141930	186920	132990	141020	46029	144520	165450	121250	156190	103660	0	140800	318820	161710	133710	117030	139050	128260	287820	125360	79238	173510	197390	113430	65468	228560	78346	187950
O14773	669850	511750	281070	550720	537250	467360	530770	370580	594020	518300	667570	603820	498590	592080	162110	458420	589900	668130	632960	796310	249640	539700	779670	333910	420320	629530	321610	319720
O14776	73510	98939	86826	71180	57790	64277	70187	67832	80013	84337	59464	72850	79855	88168	78452	72871	95983	61836	79975	77292	118580	85313	75526	51222	85127	69658	44627	84046
O15066	0	0	0	0	0	0	0	0	0	0	0	0	0	0	0	0	0	0	0	0	0	0	0	0	0	0	0	0
O14786	0	0	32889	0	0	0	0	0	0	0	0	14832	0	0	0	39030	0	0	0	17288	0	0	0	0	22609	0	0	0
O14787	0	0	0	6089.3	0	0	0	0	0	6249.6	0	0	5548.1	12294	0	5608.4	11770	0	0	0	29161	0	0	0	7116.8	0	0	0
O14791	30656	0	0	0	0	0	20567	0	0	0	59170	0	0	0	0	0	0	22582	0	25402	0	0	0	30219	0	0	0	0
O14815	0	0	0	0	0	0	0	0	0	0	0	0	0	0	0	0	0	52124	0	0	0	29468	0	0	0	0	0	0
O14818	242820	399190	379400	267760	266660	306020	325550	311840	305220	232180	265230	359050	388740	437330	372190	400010	293070	328020	332850	277870	367310	373070	507430	242020	261220	360240	228630	446420
O14828	91922	157970	153720	93001	96762	106310	103610	159850	167270	145490	0	138730	114700	141080	133530	123560	101120	109190	117280	124730	201780	163050	136260	107670	143190	95597	74239	114360
O14841	25377	76218	12042	69043	0	106230	13414	37165	54435	107200	17562	105910	39496	124040	30776	10541	68444	42429	79415	45861	45161	39071	245310	72208	56447	113420	35756	114160
O14874	0	0	0	0	0	0	0	0	55975	0	0	0	0	32951	0	0	0	0	0	0	34617	30521	75278	0	0	0	0	0
O14879	1036200	0	0	404410	0	656590	150210	0	0	258810	0	224980	947860	332790	292530	455540	0	197150	0	0	0	0	678170	0	0	228480	194540	0
O14880	363750	1171500	606330	621830	317170	378550	428230	160290	612090	800020	487470	750540	449490	402690	829800	438430	684230	521540	595510	394740	583820	597310	298140	510000	624190	411700	472140	281150
O14896	0	0	0	0	0	0	0	0	0	0	0	0	0	0	0	0	0	0	0	0	0	0	0	0	0	0	0	0
O14907	248380	144720	311940	190510	0	207940	0	45982	0	253500	257070	181400	259700	180740	0	227780	228670	0	214790	188710	23829	0	225840	192540	311960	239390	230430	0
O14908	43617	40172	48171	37489	34734	55867	39805	66509	80014	47220	46291	52826	83756	94042	78456	35235	93750	52703	31538	43146	72810	72857	66965	55263	54513	82279	45138	58553
O14920	0	0	311630	228620	0	221970	0	261540	306270	218210	245390	174560	191540	0	235330	0	100710	0	0	0	181980	0	0	348240	216760	157610	0	169790
O14925	0	0	0	0	0	0	0	0	0	0	0	0	0	0	0	0	0	0	0	0	0	0	0	0	0	0	0	0
O14929	0	21440	0	0	0	10047	16736	68685	42213	0	0	19755	33193	57789	30722	56773	18774	12160	19568	23854	76116	45613	63321	17829	12669	0	0	16736
O14933	0	11471	0	0	0	0	0	9104.7	0	0	0	18352	29173	14207	0	0	0	0	0	0	0	0	13627	0	0	0	0	0
O14936	62433	67975	0	21288	16662	61805	56691	13793	81104	42638	38721	51030	0	25264	0	35196	145000	55784	61497	22888	13587	34721	138570	27429	23742	55488	31126	34796
O14949	85161	69125	0	60363	45449	70156	94052	64463	101510	179640	91294	79841	63159	80846	0	62366	141070	134860	133640	63452	81753	137680	50172	113140	94403	201990	76285	61927
P19105	1040100	882680	1507400	1156400	1282300	1029600	1475300	934910	1306900	902570	1328300	1246500	1155800	1444100	1592900	1174400	1033800	1127100	968890	1101700	758180	1023200	1164100	1014800	1373800	935190	1211800	1484700
O14964	90347	81276	121640	95524	84394	93965	84802	75261	106350	84527	83387	85980	92912	103510	113940	93843	86532	87308	66085	78037	86907	75811	65365	67087	89494	113970	94439	136940
O14972	27390	5635.2	13977	14531	21931	0	14416	0	11297	0	6553.8	13805	13753	6773.4	19986	11142	0	22546	0	10947	19724	13359	0	12911	11697	15035	0	8412.1
O14974	186200	103250	266830	181920	183050	162800	141210	190220	110200	158900	168120	151730	190410	74695	154880	74854	79185	105670	176310	126860	28670	72301	39406	224180	174130	91692	264720	118750
O14975	0	57541	0	0	0	0	0	0	0	0	0	0	0	31563	0	0	0	0	0	0	0	0	0	0	0	0	0	0
O14976	47289	82351	90622	52590	0	52181	49539	0	100240	54769	0	78684	61101	153380	33047	60673	50646	60646	85330	53837	0	61822	75740	32943	0	81690	0	81599
O14979	260440	254240	340280	340000	318230	295270	358690	523490	423100	247950	335740	255120	406370	399360	398550	411960	354540	315350	330500	374600	439460	311890	289650	265050	402440	350660	188670	431460
O14980	135440	174580	160990	143140	124600	127700	133790	229620	155890	129160	122180	172280	158270	246420	202510	254630	193650	138430	129500	142090	384800	181970	237980	123210	132920	129330	95640	177530
O15020	0	0	0	0	0	0	0	4027.2	0	0	0	0	12420	0	0	0	6954.8	0	0	0	108490	0	0	0	0	0	0	0
O15027	0	60305	68375	56199	37635	26661	0	42155	131440	41809	60915	58290	57333	102140	0	67494	72772	63523	100240	69662	65551	77416	46358	0	54270	64414	0	54072
O15031	83163	52836	67509	49843	50993	92488	65936	50512	75354	70272	51688	83757	73964	84372	56550	65032	57996	83639	31524	38779	55797	76663	54364	42348	55612	75304	0	68360
O15040	0	0	0	0	0	0	0	0	0	0	0	0	0	0	0	0	0	0	0	0	0	0	0	0	0	0	0	0
O15042	46936	53781	0	30286	16229	28979	32684	62738	32942	40416	28511	45844	42860	57173	18365	51266	52351	40040	41061	41646	75655	43469	32409	41227	41746	36424	0	17332
O15061	1488100	473280	1126400	933780	751930	582670	509210	1114100	155960	586610	470780	683970	956810	79529	731130	4918.6	10805	244020	1267200	647630	6628.4	236150	5800.7	2072700	559110	254000	2037800	114270
O15067	138210	298600	174290	119750	155180	123070	166630	252250	197820	110850	167950	192330	311410	183610	282280	262240	138350	151530	176200	155320	321060	172880	179710	94212	94194	197150	95936	248160
O15075	147210	113730	144020	131050	161420	172900	67710	106710	111790	0	100440	99661	84895	0	120970	0	81999	0	83917	224160	0	0	0	114950	167100	108130	76886	109300
O15091	0	0	0	0	0	0	0	0	0	0	0	0	0	0	0	0	0	0	0	0	0	0	0	0	0	0	0	0
O15116	0	35722	0	27148	0	30704	0	0	33007	0	0	39206	36929	32197	0	26339	0	0	0	35900	34432	36061	20702	23702	0	25715	0	0
O15118	0	21064	0	0	0	0	0	0	0	0	0	24923	0	98880	31379	0	23531	23455	0	0	0	26212	36830	0	19493	27009	0	34803
O15120	0	0	0	0	0	0	0	0	0	0	0	0	0	0	0	0	0	0	0	0	0	0	0	0	0	0	0	0
O15121	0	0	0	0	0	0	0	0	0	0	0	0	0	0	0	0	0	0	0	0	0	0	0	0	0	0	0	0
O15126	30540	41783	0	0	25350	28699	33191	0	33507	30227	25598	28125	0	0	0	0	0	41209	28438	35114	0	31924	0	32391	26734	0	0	0
O15127	165030	138400	74671	110390	110600	103930	95588	98493	162830	116510	103430	157970	106250	147370	0	136480	136750	198660	144280	136660	124510	118850	75918	112850	125950	143920	66709	88316
O15143	314440	315980	178430	355040	326770	267320	369240	268150	365270	369040	423760	359390	259780	429040	280650	381680	388500	518710	336920	387470	309170	328340	356880	319290	324110	341130	190730	351290
O15144	370160	388060	152450	356640	392760	347130	365740	419370	321930	452290	417770	423490	295390	538720	285050	424650	461450	584220	396080	369400	402140	386000	328870	404250	387700	460790	277010	196700
O15145	357420	305530	520600	407020	423550	432110	410680	358840	391040	409730	335740	374330	392440	470350	549250	412390	451500	514350	358200	364890	289050	332850	343230	363210	390410	408890	329320	477230
O15155	0	0	0	0	0	0	0	0	0	0	0	0	0	0	0	0	0	0	0	0	0	0	0	0	0	0	0	0
O15160	0	39007	0	0	13133	18511	15915	46630	36453	14593	0	18399	25990	63674	0	27737	33608	15417	14333	15563	37558	36470	33816	11502	0	12809	0	0
O15162	63431	36474	40258	48666	33877	42409	41752	49114	93194	51662	40159	59777	70848	72928	0	30709	77291	34633	44536	62017	14783	56965	86203	0	45991	43434	0	33921
O15173	342030	274770	447080	297100	430410	356760	406890	223300	355210	278830	409760	239260	300280	283680	332750	233380	278410	323960	322520	362140	282950	308220	243050	347140	363430	385290	368840	373890
O15178	0	0	0	0	0	0	0	0	0	0	0	0	0	0	0	0	0	0	0	0	0	0	0	0	0	0	0	0
O15195	0	50045	0	0	0	0	0	0	0	71630	0	0	0	71449	0	0	156910	421100	179620	0	0	212270	217940	68409	0	498770	0	0
O15204	0	0	0	0	0	0	0	0	763010	510160	0	0	0	0	0	0	0	0	0	0	32861	0	0	36149	0	0	0	0
O15211	0	0	0	0	0	0	0	0	0	0	0	0	0	0	0	0	0	0	0	0	0	0	0	0	0	0	0	0
O15212	113810	173490	173750	132440	102320	120550	137330	155070	151240	111940	115830	161780	170060	172090	201680	163110	136000	103170	106270	107910	214440	138470	196770	119000	119000	106860	116380	172110
O15213	0	0	0	0	0	0	0	0	0	0	0	0	0	0	0	0	18155	0	0	0	31350	0	0	0	0	0	0	0
O15217	30366	59047	0	0	0	0	0	0	0	0	0	0	0	0	0	0	0	0	0	0	0	0	0	0	0	0	0	0
O15228	0	9551.5	0	0	0	0	0	17057	0	18548	0	18881	0	9094.7	0	37523	66225	16933	25544	0	0	26455	0	0	0	11030	0	0
O15230	695520	298890	476870	1082100	700200	605830	329690	450730	233140	462240	349140	1064200	448850	134090	482880	259830	121550	279570	332870	325690	82674	202390	31286	298460	1101500	207090	931120	216150
O15231	37282	0	0	10007	0	28040	0	30788	0	0	0	40386	235650	0	0	0	0	0	0	0	43127	0	0	0	23866	0	0	0
O15247	73819	34156	43591	68992	60099	59808	79818	24412	36430	64276	15077	23581	25410	39949	0	30306	0	61832	32951	68790	0	26352	0	48252	60960	53388	0	0
O15254	0	0	0	4017.9	0	0	0	0	0	0	0	0	0	0	0	0	0	0	0	0	18204	15919	0	0	0	3989.8	0	0
O15258	71002	89676	0	55914	60665	52706	58160	86697	66676	56927	77453	80809	59500	83759	0	74111	100170	93838	85976	74593	112970	128640	0	28502	0	77960	0	11299
O15260	82635	119990	93596	79114	122530	74239	101210	85503	116840	54846	162630	90823	101280	119290	115690	205550	166340	129880	108180	116200	131790	125470	126650	94567	93656	138750	57940	86055
O15264	0	0	0	0	0	0	0	52851	60555	107480	0	70130	119420	91741	0	68575	56954	0	0	0	102720	0	87664	0	0	55153	0	115400
O15269	0	49639	0	49763	65221	0	0	0	81690	0	0	47616	89497	105790	0	119810	135370	89253	0	0	171060	0	155350	75715	0	0	0	0
O15270	0	0	0	0	0	30188	0	0	32325	0	0	26757	0	36342	0	21671	0	0	26428	0	31781	0	0	0	0	23665	0	0
O15294	228960	292740	0	247310	0	0	190850	281800	395130	0	0	204050	286280	415070	0	468440	459620	306550	284750	277120	676900	356710	396440	0	247280	262680	0	122020
O15305	39146	50108	46818	37119	47632	37542	42624	0	116580	59250	53450	56287	37879	44055	55698	49182	52722	67628	87193	65294	75868	60293	0	67679	52157	55699	0	61531
O15327	0	0	0	10342	0	0	0	0	0	0	0	15781	62628	0	0	0	43149	0	0	0	0	0	0	0	0	12674	0	0
O15347	63052	190510	109040	49998	86102	113210	38869	370140	148180	0	0	114700	95026	288870	80376	318340	199020	38529	0	74830	766320	94735	302240	0	131330	104850	0	403570
O15355	0	106480	0	25393	0	29667	23729	39948	32877	30763	25452	24856	40845	62548	34468	72130	47741	26538	32871	36206	55870	24116	89048	19845	29535	20308	15323	48366
O15371	117270	144370	44252	104350	105880	94988	99908	119360	122870	97560	102360	113830	125630	175960	70546	128330	127940	104050	96106	111220	192620	163950	142730	89834	108230	114480	70172	121970
O15372	39489	95849	35922	45261	51735	24263	52500	95868	92577	49756	38622	45082	48896	106670	60517	75215	47581	69404	60145	53273	98194	112160	91107	56067	38693	65710	43826	79098
O15382	76685	73181	23219	53725	19458	79666	85368	41532	56252	108660	35195	63771	34117	64761	22951	73297	37597	67774	69451	24061	45714	126880	58690	53201	38738	296280	42282	16854
O15393	0	0	0	0	0	0	0	0	0	0	0	0	0	0	0	0	0	0	0	0	0	0	0	0	0	0	0	0
O15397	0	14799	0	0	0	0	22792	11987	0	0	0	16708	20453	31819	19696	15535	0	0	0	22983	30723	0	0	14103	11823	0	0	0
O15400	150440	115150	220640	165350	139970	151880	201760	123200	195680	141390	111090	127100	155060	123220	146170	137690	168620	151270	134370	148480	102410	120990	64558	144560	188350	163790	107140	158600
O15427	0	0	0	24208	0	0	0	37245	79041	0	0	34545	37216	16406	37427	51630	62204	0	26494	32103	69663	0	62013	0	28699	28316	0	42332
O15438	20286	61443	0	0	0	34639	0	0	25620	18986	0	15140	40872	0	0	0	24773	48778	35443	0	0	48960	101930	14474	0	39005	0	0
O15444	0	0	0	0	0	0	0	0	0	0	0	0	0	0	0	0	0	0	0	0	0	0	0	0	0	0	0	0
O15460	0	30264	0	17166	41158	19954	0	59015	0	0	85653	26485	33069	50016	0	178680	47930	0	0	53488	146000	26370	63333	0	39032	39494	0	0
O15484	28341	56905	0	24728	0	26502	19783	0	0	66119	0	12527	0	22316	0	0	21403	25918	27534	0	0	38878	38755	23212	0	18453	0	0
O15498	40066	73270	81738	42001	47004	43484	43143	62707	66781	82178	59608	85092	68482	81846	161410	48736	74367	57551	46850	38206	96054	76968	81826	55821	60305	82471	34050	81882
O15511	147450	152910	160890	171520	206860	137350	192520	123980	209820	199160	196040	169400	158790	193940	187150	153390	153480	173990	155810	190910	133720	146590	0	191720	177950	185590	138660	196630
O15523	0	0	0	0	0	0	0	0	0	0	0	0	0	0	0	0	0	0	0	0	0	0	0	0	0	0	0	0
O15530	0	0	0	0	0	0	0	0	0	0	0	0	0	0	0	0	0	0	0	0	0	0	0	0	0	0	0	0
O15533	185190	170110	165150	87915	103150	72515	147150	317700	103980	364790	111090	130260	473060	294210	175040	193000	111630	179850	134070	147220	152970	189330	136710	135330	85051	136200	88040	55501
O15541	0	0	0	0	0	0	0	0	0	0	0	0	0	0	0	0	0	0	0	0	0	0	0	0	0	0	0	0
O15551	0	74254	12175	0	0	49060	0	96266	201330	128430	0	144220	46850	166230	0	54821	379870	0	50382	0	164260	67638	199700	32138	32251	0	0	51597
O43143	138180	148780	149560	134160	119480	109270	144620	185120	204960	115190	128060	208180	177300	221980	209480	173810	179400	157590	172410	163950	359870	198670	212940	148510	183230	160210	95920	169510
O43148	0	0	0	0	0	0	0	0	0	0	0	0	0	68969	130230	65479	0	0	0	0	149450	71114	0	0	0	0	0	0
O43149	32914	0	32951	0	0	0	0	0	47715	0	0	0	0	30194	34583	0	0	0	36300	0	0	0	0	0	0	0	0	0
O43159	0	0	0	0	0	0	0	0	14764	0	0	0	0	0	0	0	0	0	16369	0	30340	0	0	0	0	0	0	0
O43169	198980	226380	0	222280	241030	238350	269750	311790	214170	442620	252470	339760	194200	353170	0	444900	473680	331290	308310	199060	193830	1101900	285250	314880	218060	222000	156940	130290
O43172	44861	61660	65094	37796	46811	46232	48504	93779	91757	62262	45823	41747	76103	103800	70418	92946	86228	44141	50579	57260	132070	68261	81206	36234	64734	57556	25548	78582
O43175	47880	120990	89018	83403	81189	91319	78649	59269	59389	22427	108710	93600	107400	57220	163290	123320	28149	58286	171600	59132	180470	60910	13786	92252	60637	174610	100170	169310
O43181	61899	68359	0	36016	33505	61639	60323	0	39828	53134	30349	30363	0	43332	0	27386	66984	130440	61005	44515	0	65792	21732	87829	75132	180280	45616	0
O43187	0	0	0	0	0	0	0	0	0	0	0	0	0	0	0	0	0	0	0	0	0	0	0	0	0	0	0	0
O43237	134920	132940	207530	149340	185090	137860	153980	164470	150870	165720	212900	150590	154480	112380	145330	147160	148830	144420	179130	188550	123480	163780	151140	214530	163050	133820	178520	177490
O43242	80219	117400	97733	76689	81014	82080	77563	106720	90474	66019	90669	82557	96802	112130	112110	102300	98492	88733	101410	91087	133130	104000	204710	76735	88116	93731	60608	117020
Q9NWB1	0	0	0	0	0	0	27491	0	18244	18945	27466	0	0	0	0	0	0	18272	20688	28247	22128	0	0	32627	30012	0	0	0
O43252	41128	60043	0	26692	57103	44225	35047	85591	82287	43686	76217	42465	55269	75717	86221	99304	51612	101050	66070	46370	163760	95108	86178	49122	64385	89266	0	27926
O43264	0	83428	0	35290	40854	0	0	0	38390	0	0	0	39252	80180	0	43057	0	0	0	35299	44186	0	44158	0	35599	0	0	0
O43278	0	17049	0	0	0	0	0	39274	16661	0	0	19991	19233	27825	0	19411	26209	0	17373	0	61574	32515	58100	0	0	0	0	16876
O43290	124880	144390	157660	119940	121390	125030	117050	149020	197840	169940	107210	140910	190550	253560	187660	161450	164320	126790	130230	174990	218460	164400	150500	108310	178670	157140	0	181850
O43291	0	0	0	0	0	0	0	0	0	0	0	0	95690	130980	0	29755	10034	0	0	0	75742	33352	0	0	0	0	0	0
O43292	0	19546	0	0	0	0	0	22539	0	0	0	0	41349	42199	63528	19621	0	0	13258	0	38833	18776	55200	24151	27315	20589	48925	26739
O43293	0	0	0	0	0	0	0	48911	21594	0	0	19590	0	22661	0	19126	0	0	0	0	0	20089	0	0	33501	0	0	0
O43294	207430	118990	321650	556580	230100	341470	303080	209670	170150	168870	199790	382920	229640	103800	263130	124300	96079	200450	177890	152110	7744.4	135720	55593	305480	516910	108370	426730	160200
O43301	106850	43372	114280	103260	60571	105850	132180	20658	37493	70111	49696	33780	28102	23295	49807	75667	51649	72861	25390	37322	52545	24116	0	43055	100910	24380	81492	99926
O43324	45994	86280	59055	54417	73765	47013	49614	89617	88788	64713	44299	74859	50653	95879	94866	97881	75267	82070	95728	38866	110000	121960	125490	103160	54728	103460	109490	102150
O43347	0	0	0	0	0	0	0	0	0	0	0	0	0	0	0	0	0	0	0	0	0	0	0	0	0	0	0	0
O43390	480170	728890	551730	537950	488680	558420	582870	593680	730610	567150	530970	621480	560200	642560	588920	732590	756030	499030	549610	568360	1275000	556430	529430	511270	564910	531010	315200	572900
O43395	448110	372250	137630	307090	310990	325380	266990	577150	424890	429370	387760	434520	723130	652200	584780	416790	989860	608010	421590	338300	612050	601460	613060	0	386770	538460	0	645120
O43396	95122	86040	113160	93048	98493	96182	82974	87842	117790	63273	100260	87847	124800	72377	120950	70839	65580	100300	118110	107550	85553	86272	306170	90964	93186	127210	100160	169670
O43399	225840	321740	368560	332340	367770	317830	410080	314070	387640	362860	355750	427340	364160	358540	360960	338640	324330	277020	304990	370640	326280	424810	512970	332260	445190	319560	306730	423930
O43402	0	0	0	0	0	0	0	0	0	0	0	0	0	0	0	0	0	0	0	0	0	0	0	0	0	0	0	0
O43427	0	34401	0	17923	0	0	0	24657	0	0	0	0	0	38610	0	0	0	26575	0	0	0	0	0	0	0	0	0	0
O43447	0	59158	116750	73199	74730	49093	70938	95083	65264	61863	73905	58899	69313	149360	53833	98261	57065	63789	74771	63233	100960	45246	0	0	87983	65564	0	94425
O43464	37975	46670	56498	49477	29460	37045	57117	32281	61464	55851	0	40040	49433	35907	36749	33208	39809	47776	40445	34114	42426	63872	70475	0	57710	60384	41083	59896
O43488	239270	258770	237130	263000	233430	329270	297170	175740	244160	458900	281060	358260	186070	184630	198480	194310	318620	308490	321590	268180	242420	278650	224540	289900	220940	325420	316230	212850
O43490	0	0	0	0	0	0	0	33913	0	5008	0	0	0	5698.2	0	0	0	0	0	0	6229.8	211200	0	0	0	0	0	0
O43491	289470	117700	198730	226000	134260	241550	226950	96909	174020	203770	180700	141380	112200	126880	166960	131230	152450	205310	152020	120000	33094	88257	92597	151510	168620	140390	152010	167280
O43493	0	7481.2	9098.9	0	0	0	0	0	0	0	0	4961.5	0	0	0	9423	30218	0	0	12284	0	0	32297	0	0	0	0	20580
O43504	0	44058	0	44209	32489	60062	55592	16013	0	0	22286	41140	29563	54124	0	0	37865	54647	30091	0	26717	43495	29835	35025	0	60544	0	15787
O43505	0	0	0	0	0	0	0	0	0	0	0	0	0	0	0	0	0	0	0	0	0	0	0	0	0	0	0	0
O43516	0	33067	118110	74848	73884	47242	77683	32725	74500	56620	58001	0	47679	48804	79153	47299	0	74200	60579	91816	0	0	0	0	49114	33086	0	83213
O43520	35181	21654	0	0	0	0	0	0	44258	0	0	0	0	8874.1	0	0	24160	23602	0	0	0	0	54754	0	0	18496	25421	0
O43556	0	0	48725	43805	0	54030	28406	23528	0	25382	0	0	0	0	0	0	0	0	0	0	0	0	0	46957	65407	0	101810	25787
O43570	0	0	0	0	0	0	0	0	0	0	0	0	0	0	0	0	0	0	0	0	0	0	0	0	0	0	0	0
O43583	46318	64382	59111	48567	55515	56200	52853	49959	58167	56779	50644	49269	56192	48234	58243	63622	50205	44720	63597	52441	65513	63570	49196	55892	0	60306	56355	73565
O43592	0	42892	32907	20860	26905	20255	28097	35915	37849	18017	39506	31660	35566	91070	44145	122120	41196	28755	30305	46922	151380	38156	25271	34304	26578	33679	0	44544
O43598	90896	162640	108900	103480	78506	173900	144320	126790	79182	108220	74037	115370	92399	103900	69159	76159	155000	137170	185240	91831	91738	105840	63599	130710	100290	99116	95835	76408
O43615	18636	68691	53610	40309	27278	52133	49981	37450	67614	93103	38795	40965	59883	101770	62003	62690	94989	31528	61475	28686	85619	59818	57478	42883	29311	77981	51336	81251
O43617	0	16452	0	0	0	0	0	23466	0	0	0	0	0	25726	0	0	0	0	0	0	0	21914	0	0	0	0	0	0
O43633	104380	63242	81860	84941	68597	113100	111810	78952	120590	96040	71139	92156	112540	69769	76244	66106	85377	61790	85451	96075	54923	76977	0	121500	0	77843	89347	0
O43653	0	0	0	49122	0	0	0	0	0	0	0	0	0	0	0	0	0	262620	0	0	0	0	0	0	0	0	0	0
O43657	0	0	0	0	0	0	0	0	0	0	0	0	0	0	0	0	0	0	0	0	0	0	0	0	0	0	0	0
O43660	0	19097	0	6900.9	0	6612.1	0	16761	12324	0	0	12498	11390	25657	0	15696	16550	11187	8085.5	10083	33953	17440	0	6504.5	0	8457.2	0	0
O43665	0	0	0	0	0	0	0	0	0	0	0	0	0	0	0	0	0	0	0	0	0	0	0	0	0	0	0	0
O43670	60693	112310	0	70662	57494	70502	71631	136510	94851	103230	75096	83651	82947	109420	0	89841	83315	78994	83610	111030	90742	104190	74169	102340	67197	63536	49824	96293
O43676	56870	62321	69132	56858	40563	62329	68910	35463	60017	0	47543	46156	60746	40431	0	58232	86429	83506	82468	45364	61435	52644	78797	0	69218	147380	0	58513
O43678	129620	109070	141190	94641	98279	134600	137000	81101	132810	107370	85809	84349	108520	90954	73751	84486	124270	163650	146530	111440	68188	99813	71805	134560	109320	245590	163970	91224
O43681	206670	194200	250840	238680	246220	253950	219850	184980	230680	207900	220510	203580	164180	180020	207950	195520	191420	202600	183300	182030	218080	180880	163280	213290	237860	222360	221890	178820
O43684	114990	151500	100200	112300	105480	118080	126730	192780	181250	130160	108670	113860	153370	162320	128740	144860	155990	104930	121290	139610	196410	162450	131040	135050	104310	124320	72831	189770
O43704	0	26380	0	0	0	25752	0	0	0	49171	0	0	0	27022	0	0	0	37384	69389	0	0	30523	0	0	0	66463	34412	0
O43707	3026900	1978700	2539000	3297600	2895700	2358800	2928900	3269800	2373700	2242900	2375100	2964300	3062100	3760600	3015200	2190400	2343000	2887200	2558900	1852200	7251700	2459600	1482900	2965100	3010700	2136900	3164500	1863800
O43709	0	0	0	0	0	0	0	0	0	0	0	0	0	0	0	0	0	0	0	0	0	0	0	0	0	0	0	0
O43719	35132	62678	58820	0	0	69900	43227	60213	65459	0	0	57745	49773	112240	52007	0	0	34986	36508	0	29130	50758	39306	33813	79902	44291	0	60860
O43747	105130	116000	115520	83647	85796	95092	88450	113330	102640	143040	86145	143780	117250	121230	105870	111710	147420	157880	126300	101750	118180	180870	211990	101870	91751	200080	42806	122450
O43760	126300	164730	77249	63152	0	0	0	66169	369300	151970	110010	178260	210110	166370	186920	63701	238610	211640	216950	132230	182320	252140	215890	179100	170900	185620	65818	165720
O43765	17678	32561	25748	19342	20782	0	0	41638	0	18478	29307	22100	28508	37825	0	40529	29590	13146	37290	31854	49830	28594	35201	23638	21143	0	0	52666
O43768	52503	92485	79500	66455	67659	73617	73489	59569	57798	39775	65397	61474	65875	60528	81645	74430	37347	67938	84931	61512	51818	60230	39241	67619	66142	65444	57883	160450
O43772	28814	37269	49802	23897	18015	0	0	0	0	20420	0	20121	30944	23291	47727	9758.3	58201	43168	34529	0	0	21741	0	17217	0	66789	0	19476
O43776	155420	224970	156330	148160	155290	129730	137060	166630	189540	156390	185000	163140	192500	140690	185980	157280	153690	163120	203910	179220	232780	188340	436190	153850	161410	214630	159670	368420
O43795	66596	55294	62056	33698	78282	49267	25398	58119	119520	68834	74715	51986	46514	129700	74960	71745	54284	52401	49683	84262	107000	61476	218840	33286	91269	38567	63451	121380
O43809	93935	111800	112230	90605	86084	103180	115140	125580	132570	131020	91406	122100	122790	147970	118550	126630	120920	108020	115300	118070	166190	124460	102790	111270	100830	100620	63117	128470
O43813	122950	91383	155900	114560	109740	108140	112860	92960	116750	145450	114920	116630	106480	114680	137330	112820	110620	115160	121630	98479	125480	89940	105690	133560	122870	123970	151770	141830
O43815	0	0	0	0	0	0	0	22423	0	0	0	0	0	59542	0	0	19345	0	0	0	0	0	0	0	0	0	0	0
O43818	11970	58671	0	0	0	11942	0	27415	17672	8981.6	16206	0	9580.4	76923	0	55564	28544	0	0	11393	107520	10464	60774	14305	12318	17355	0	18825
O43819	0	0	0	0	0	0	0	0	0	0	0	0	0	0	0	0	0	0	0	0	0	0	0	0	0	0	0	0
O43823	0	33706	0	36245	0	0	20075	28685	44250	0	0	0	28368	53054	26028	37327	31233	22713	19682	0	62953	30028	20929	16900	36510	16080	0	0
O43837	65538	81593	0	56862	48240	60302	61241	84066	61323	198010	72123	98567	44851	80842	0	98674	180560	79886	100930	69004	75228	134900	88454	77860	76980	105000	54825	42928
O43847	0	36423	0	0	20096	0	0	29511	0	0	0	17501	44359	46558	0	23529	0	0	0	0	33739	16063	57965	0	0	16359	0	33204
O43852	135960	180220	316530	181060	185740	175790	172600	153150	177870	145580	229450	213350	156970	217850	300290	250760	189430	179640	207270	259900	179920	184140	295860	223870	240900	201860	176670	231220
O43865	104470	137350	95110	136000	66550	120360	116090	19517	129230	87270	103010	92766	65189	50952	72013	60258	64597	129800	135040	73262	49585	107780	125340	126050	67239	260000	82439	81141
O43866	115440	42809	65705	0	36060	41586	48932	45318	0	0	161660	20481	0	31547	0	19461	47738	32517	0	114940	0	40847	69926	0	29319	43442	0	0
O43913	0	0	0	0	0	0	0	0	0	0	0	0	0	0	0	0	0	0	0	0	0	0	0	0	0	0	0	0
O43914	0	0	0	0	0	0	0	0	0	0	0	0	0	0	0	0	0	0	0	0	0	0	0	0	0	0	0	0
O43920	47303	76511	41677	70243	44727	42580	55155	28425	61891	39559	54812	46800	48873	35885	39821	31271	73488	63145	70507	53826	35849	46742	34868	61963	61917	132340	61035	40135
O43924	0	6639.6	0	0	0	0	0	0	3772.1	27984	0	0	6932.4	0	0	8560.9	0	0	0	0	0	0	0	0	0	0	0	0
O43927	91024	0	0	0	0	0	113350	0	0	0	0	0	0	0	0	0	0	0	0	0	0	0	0	0	0	0	0	0
O60216	42315	46125	48835	43267	37681	43453	62905	53638	71556	65255	53061	62405	48472	92719	46785	53834	65491	50036	46315	55024	65511	55778	49772	48475	43069	53054	0	88217
O60218	122900	5821000	79326	449950	510140	1356600	293520	18515	310340	125960	30826	540350	37413	27123	525270	11507	20207	807680	315170	72850	21380	2416300	478630	292350	37336	656410	411200	39770
O60220	173370	170330	154800	145910	91352	116770	133140	0	193910	220260	117300	122920	140850	194350	125420	118470	368190	130050	128820	122220	292610	149820	249430	124500	172630	236660	107330	194410
O60229	0	0	0	0	0	0	0	0	0	0	0	0	0	0	0	0	0	0	0	0	0	0	0	0	0	0	0	0
O60231	19687	26264	0	0	0	0	14700	30820	23764	0	0	27317	29247	26589	0	14057	12870	0	6130.9	8526.2	49402	28250	16439	0	0	10564	0	30254
O60232	21204	0	0	0	0	0	0	41580	0	0	0	0	34989	42106	0	30207	0	0	40846	0	0	51708	52092	31894	0	43027	0	0
O60234	58955	77564	67243	140600	141630	100770	109510	74883	127110	94221	79359	55316	80458	87321	165000	74179	0	138880	105380	153220	138390	0	0	83352	70781	118650	0	123500
O60237	134440	53558	162970	117590	104110	104410	98297	90174	49435	89878	32681	76641	48335	0	97603	0	0	47389	108740	68060	0	17254	0	150860	39363	30276	291040	0
O60240	0	34919	619200	65702	548420	76686	30331	0	24155	27547	186480	35637	40591	107060	108800	154460	621500	6423.6	33592	23150	0	7885.7	0	54700	218370	18583	866120	24953
O60256	32452	34400	46085	41365	40393	41386	35843	33685	50990	19107	27476	33778	32030	44836	62068	50756	38906	42170	39330	21408	53012	23645	26822	22795	31999	38209	31219	60134
O60262	0	0	0	0	0	0	0	0	0	0	0	0	0	0	0	0	0	0	0	0	0	0	0	0	0	0	0	0
O60264	79897	60588	78109	64961	0	37867	64390	74799	103450	36168	42801	69526	83212	169080	100300	69607	98112	50836	60152	64798	171430	65999	90457	57191	58107	67145	68819	93037
O60271	29680	48033	28488	32073	24119	45076	37748	33450	29348	21369	17934	27216	38436	54966	33907	31532	39067	26122	23176	40135	20629	34004	0	14984	37210	25256	0	31280
O60306	0	0	0	0	0	0	0	0	0	0	0	0	0	0	0	0	0	0	0	0	0	0	0	0	0	0	0	0
O60313	68612	58008	56328	72071	29971	61252	44271	39009	42868	83540	25968	81498	39290	45763	26176	40568	65269	61168	40549	36117	40672	85900	58002	54180	41947	70220	41524	40690
O60341	19140	31763	0	15127	0	11245	13791	39949	11650	0	20039	33505	24592	48455	0	43983	44447	11433	14580	11710	101780	24941	22831	0	0	18978	0	13226
O60343	0	0	0	0	10808	0	0	0	11135	9025.3	0	13113	12922	51773	0	7061.9	0	0	0	0	0	0	12543	0	0	12253	0	110390
O60437	49525	32767	0	53999	29792	722200	28698	546110	48965	1582200	0	863760	2749700	328630	25488	162260	171760	365200	77320	40028	205380	918830	712930	38594	278640	192510	0	73474
O60443	0	0	0	19150	0	10488	21120	4687	0	24102	15151	46679	32314	16625	56056	37483	0	0	0	19737	27661	21775	0	0	20526	19264	0	29897
O60449	0	0	0	0	0	0	0	0	0	22893	0	0	0	0	0	0	29380	20395	0	0	0	0	0	0	0	0	0	0
O60462	0	0	0	0	0	0	0	0	0	0	0	0	0	0	0	0	0	0	0	0	0	0	0	0	0	0	0	0
O60487	34806	0	0	0	0	0	0	0	0	0	0	0	0	0	0	0	0	0	0	0	25376	0	0	0	0	0	0	0
O60488	0	4530	16670	11744	0	3692	0	0	24623	0	0	15056	0	9221.8	8297	22814	43801	0	0	15834	16575	10160	206350	15085	12827	8004.4	0	52086
O60493	165660	147310	239760	161830	186280	157470	187450	110530	144190	123630	196450	153420	129990	127760	212540	126720	140750	118670	155260	228480	99488	111490	131990	163930	155340	143950	156340	148580
O60496	0	16927	29930	20068	22187	14700	20221	16642	32724	22445	0	0	28054	22757	29142	22160	0	0	0	0	0	0	0	0	0	0	0	0
O60502	0	31383	42504	29438	21905	23573	34493	41794	35108	27449	0	31150	39930	37802	33881	57939	24264	28480	33539	0	64673	0	25337	30800	0	0	0	41611
O60504	60237	32237	66084	84528	79571	65958	101250	37551	47622	51022	77161	75272	34515	32162	64554	64154	40602	71843	36386	45219	16862	47962	0	51847	89188	36201	71018	46757
O60506	333250	523950	446930	377350	335540	296330	368600	518660	289080	284410	304480	430170	440060	634910	435480	537560	398000	317750	372540	398690	585340	369290	387530	340960	358310	355800	261230	513770
O60508	0	0	0	0	0	0	0	0	0	0	0	0	0	0	0	0	0	0	0	0	0	0	0	0	0	0	0	0
O60524	0	0	0	0	0	0	0	0	0	0	0	21524	28823	36359	0	0	0	0	23423	0	0	0	0	0	0	0	0	0
O60547	402710	176800	189330	65362	185640	330710	289350	45035	547000	181840	127330	254420	73083	190690	0	192510	284910	492410	382320	286170	124110	169880	134000	345170	41288	395240	412960	248890
O60551	0	0	0	0	0	0	0	0	0	0	0	0	0	0	0	0	0	0	0	0	0	0	0	0	0	0	0	0
O60565	0	0	0	119800	133380	0	246500	58268	178070	86394	102150	118180	0	62450	0	55721	0	65340	0	40145	0	58753	0	80008	169670	20788	0	33631
O60568	46399	65212	110020	67701	71406	60493	46697	70723	93412	103070	104740	114170	52215	226630	82526	122910	111820	66242	86971	117630	97961	89304	211160	76160	83906	133530	38666	85430
O60573	0	0	0	0	49824	0	0	46820	48824	0	0	41353	0	0	0	59057	54570	0	0	43914	66376	0	26606	0	0	0	0	0
O60610	16114	128710	20043	28792	18026	52237	28371	24758	47098	31284	16630	34418	58769	24902	61347	38622	50801	52237	41616	35218	52079	55100	106120	54207	36268	71023	32455	58648
O60613	0	0	0	0	0	0	0	0	0	0	0	0	0	32046	26345	23316	0	0	0	0	47171	0	0	0	0	31560	0	0
O60635	0	0	0	0	0	0	0	0	0	0	0	0	0	0	0	0	0	0	0	0	0	0	0	0	0	0	0	0
O60645	27662	22712	28150	20572	22431	19771	16788	20981	24189	20724	23909	27966	23646	29363	23628	18688	31142	29893	17905	21739	22257	23420	25369	18137	22868	27723	0	19783
O60664	190320	251640	216150	181490	247940	171490	170890	212470	151830	144030	260760	187590	201520	229250	182340	219430	197010	185500	230850	243620	132510	158030	67935	182220	202900	154480	161890	264300
O60684	87391	64255	92590	88217	0	86412	81376	80854	87095	0	57839	75417	87808	49057	108280	87509	56304	69303	0	72886	130540	97647	71736	0	0	82574	0	61544
O60701	121890	364640	158650	123030	205810	180410	212700	153820	217760	102610	196360	293290	167340	328080	317240	185150	204030	231920	299320	228390	258490	666210	599670	116930	142840	160460	133140	671630
O60711	0	0	0	0	0	0	0	0	0	0	0	0	0	0	0	0	0	0	0	0	0	0	0	0	0	0	0	0
O60716	163250	232160	98961	141130	161800	218380	171470	188790	253380	323850	181420	241550	291600	230950	166730	208510	359360	302020	212070	120310	382420	292730	304250	205930	175070	338390	135040	181400
O60739	0	0	0	0	0	0	0	0	0	0	0	0	0	0	0	0	0	0	0	0	0	0	0	0	0	0	0	0
O60749	167700	151370	215060	167560	188750	157930	183220	121500	148460	142570	189750	136320	144740	146650	197800	161600	138920	156800	133780	181500	97781	161750	92214	125890	146030	171330	139660	177010
O60762	54381	59635	68375	51196	69973	60138	69877	50401	118870	62976	76706	72004	62375	73130	86033	91277	86268	60855	73723	76619	103460	61365	90435	53676	74746	88518	52594	80701
O60763	128260	180960	167330	113630	146930	139630	125580	117810	165470	103900	164430	146830	163880	181550	186540	152350	139450	172260	201190	149020	200980	170380	163990	121310	157630	183780	128050	203960
O60783	0	0	0	0	0	0	0	0	0	0	0	0	0	0	0	0	0	0	0	0	0	0	0	0	0	0	0	0
O60784	76957	81914	71676	90313	118700	74134	75751	84756	83557	42614	105560	127490	81983	101050	76008	86624	104000	75939	67412	120260	66882	109230	71949	59871	73603	98580	45850	111160
O60825	26019	31236	0	43465	27685	39882	16085	28885	28404	90390	0	59153	28086	46949	23644	22629	102620	55832	83463	21237	42344	40182	103400	85243	18915	47066	39278	0
O60826	26338	12752	0	15839	16620	14166	14586	14363	14573	17828	0	13294	15254	0	24172	14771	10235	15268	0	14366	19371	15347	0	16982	18375	20449	0	12542
O60828	0	49932	0	0	0	0	18843	0	33788	0	0	0	0	0	0	0	0	0	0	0	0	0	0	0	0	0	0	0
O60831	0	0	223220	53981	106170	0	138210	0	0	66109	0	0	0	0	52702	40709	0	0	0	97038	147810	0	0	60169	198210	0	0	146760
O60832	83261	155750	74096	92705	48630	70868	72734	103150	141850	69636	64831	79867	70872	159430	105140	130790	172940	73161	90093	93487	220830	107310	86002	75835	81114	82662	31941	95615
O60841	32476	50677	23161	40022	30054	35269	17608	84074	47110	43923	34230	43846	73829	155860	84133	84274	64149	43114	15700	47464	123620	107000	92319	22627	23119	48525	31280	77472
O60869	94759	114550	104260	80889	94402	100430	113440	133480	127280	100150	98111	101630	112100	116200	111080	113000	142360	96583	107700	127050	100040	112520	129610	118420	74235	107880	70055	113550
O60879	0	18052	0	17525	0	0	0	0	16896	16719	0	0	0	34187	0	0	32958	0	0	18842	0	0	0	0	18777	10083	0	0
O60884	62055	83952	74274	76542	70729	86954	86332	86154	67982	94327	80379	69088	79599	81002	106050	101470	96646	99058	91712	80677	74176	98408	92770	91958	81481	70115	94756	93774
O60888	0	232090	0	254280	0	0	0	0	0	0	0	0	159280	276040	0	210940	0	0	0	0	0	0	0	0	0	0	0	0
O60925	0	0	0	0	0	0	0	0	0	0	0	0	0	0	0	0	0	0	0	0	0	0	0	0	0	0	0	0
O60934	0	25356	31326	0	0	0	21874	0	21581	0	0	19537	31882	20535	0	30184	28818	0	28109	19278	41297	0	54590	0	0	0	0	32113
O60936	0	0	0	0	0	0	0	0	0	0	0	0	0	0	0	0	0	0	0	0	0	0	0	0	0	0	0	0
O75027	0	0	0	0	0	0	0	0	12697	0	0	12182	0	0	0	11900	16090	0	0	0	26482	0	0	0	0	13188	0	0
O75083	501890	349020	626450	823970	616230	639000	560320	561530	479880	443610	533460	757030	489350	489730	683520	472360	583210	578000	533060	467250	506960	530940	456470	581490	661140	510340	564510	548490
O75110	0	22625	0	0	0	28680	0	0	43774	30821	0	39162	0	26844	0	0	47238	0	28317	0	0	22817	48160	21320	0	0	0	0
O75112	192510	35016	232610	116770	80182	128910	77858	88552	0	159460	70806	89994	135930	0	66906	0	0	30980	140510	33503	0	46186	0	376220	127220	0	279780	0
O75116	82344	75539	72571	88695	85819	84668	84469	65527	73921	72715	73250	78809	88105	72202	83534	84407	93366	69160	64802	73856	76340	52077	82803	63621	72506	65215	50909	101450
O75122	35990	42323	38307	43392	0	36684	0	37832	42551	0	0	0	40236	37787	42822	0	0	0	0	0	36955	24048	0	0	0	0	0	0
O75131	230230	158160	216580	212480	212030	261410	186010	227440	206250	196750	218050	196130	258800	225120	215470	171220	258020	199080	212740	203650	288420	225440	370720	223290	181400	103050	180470	293760
O75146	15664	45293	0	28034	0	90142	19552	17048	82887	0	0	42877	71578	39113	34285	22958	51560	50108	65132	23188	58243	109600	51586	0	48439	266990	0	0
O75150	0	50891	63543	0	0	0	0	62849	0	0	0	0	0	55031	0	0	40670	0	0	53317	83134	57280	0	0	0	44352	0	0
O75151	0	0	0	45938	0	0	0	45153	63015	0	0	0	32814	0	0	0	64267	0	0	45984	0	0	0	0	21978	0	0	0
O75152	0	0	0	0	0	0	0	0	0	0	0	0	0	0	0	0	0	0	0	0	0	0	0	0	0	0	0	0
O75153	0	61039	0	26093	0	25247	33227	34445	51018	0	39359	48235	63570	64073	38649	37861	41337	14444	39234	36060	90289	53120	74209	30652	20650	34234	0	133270
O75155	0	0	0	0	0	0	0	0	0	0	0	0	0	0	0	0	0	0	0	0	0	0	0	0	0	0	0	0
O75157	0	0	0	0	0	0	0	0	0	0	0	0	0	0	0	0	0	0	0	0	0	0	0	0	0	0	0	0
O75165	89240	76693	114910	94295	118870	70650	83345	85426	101400	71034	142830	104360	79760	89690	105190	77009	98353	83863	78281	131490	87144	63765	105080	89834	109650	94590	0	86357
O75175	0	0	0	0	0	0	0	0	0	0	0	0	0	0	0	0	0	0	0	0	0	0	0	0	0	0	0	0
O75179	0	0	0	0	0	0	0	0	0	0	0	0	20495	0	0	39384	0	0	0	0	0	0	0	0	0	0	0	0
O75190	0	0	0	0	0	0	0	0	0	0	0	0	29934	57844	0	0	51000	0	0	0	0	0	0	0	20939	0	0	0
O75208	0	51545	0	27081	0	56853	0	0	0	128540	0	23947	8987.7	18562	0	0	32116	33623	20052	0	0	23092	0	55481	0	72638	20208	0
O75223	61014	241450	64844	55737	0	0	121350	149810	129750	162070	0	163320	260090	132500	0	163630	165870	122160	94304	186850	0	156930	198740	0	0	154410	182590	221520
O75251	157950	56074	0	46672	38216	51573	25310	0	42861	70497	44926	145150	0	0	0	98314	121620	64824	81254	0	71155	0	60749	0	54375	172800	51122	0
O75306	211260	217300	239470	193060	157520	193610	197890	158510	228670	226870	191100	176880	214440	167000	222100	170680	295280	269390	255850	159720	159900	217980	211520	244600	218160	429170	254560	159350
O75312	0	35352	28426	18769	0	28528	25163	33223	0	22585	33721	27090	52008	46054	43438	43425	25974	0	25760	0	69525	58825	72715	0	51468	33333	47183	0
O75323	207230	244900	0	226280	0	168820	218630	235640	130320	233700	153750	318450	0	170260	0	108680	284830	248940	228800	141610	115370	237510	174160	387010	113530	469520	0	180070
O75339	0	59796	0	19181	0	64282	0	0	0	0	0	97420	17951	0	35425	0	0	0	0	0	0	0	0	0	58965	0	0	0
O75340	202390	176030	153380	159780	152290	197480	229500	136800	236310	196680	210790	249640	188080	296120	90951	198580	248750	180030	210910	168710	129010	208460	123970	186420	178450	168710	157620	222290
O75347	146040	294940	165510	166370	141230	202470	215760	210430	141630	105120	134290	177110	165050	127250	212780	170000	113040	150770	205290	177230	101700	195220	185020	217010	138850	229180	203810	203840
O75348	147980	111750	166190	140020	155570	167810	161450	134670	187210	152050	199290	144280	133320	164520	210360	160300	148420	163050	164610	193220	147850	149070	201730	169190	140900	186920	164120	199040
O75351	154140	100830	100770	143630	125670	146410	126040	146010	165820	110550	105910	135890	158210	136080	141980	116960	127250	208240	163580	108720	114950	132440	290500	123140	106870	176860	78723	142990
O75352	0	40204	32692	29144	45198	0	0	26553	66555	0	45519	43835	32122	32792	42324	0	28853	49161	35775	44615	0	62577	40690	0	34339	84514	0	0
O75355	0	0	0	0	0	0	0	0	0	0	0	0	0	0	0	0	0	0	0	0	0	0	0	0	0	0	0	0
O75356	0	12686	0	0	0	13839	0	0	0	0	0	0	0	0	0	0	0	38973	0	0	0	0	21653	0	0	0	0	0
O75363	0	32518	0	19082	39078	28851	0	0	24818	0	0	29125	0	0	0	0	0	53536	26696	0	0	42170	0	0	0	46313	0	0
O75366	0	0	0	0	0	0	0	0	0	0	0	0	0	0	0	0	0	0	0	0	0	0	0	0	0	0	0	0
O75367	587050	610830	548170	729910	550520	616430	814490	625520	754120	857900	452940	631760	553240	426530	661770	723860	929870	776540	616880	595220	1166100	669330	614240	622420	654260	726480	426060	941970
O75368	609770	346340	993890	636120	656420	596360	808850	418910	402250	487280	632810	391890	415880	226000	596760	276360	276770	597630	851260	651010	117130	389800	106510	969480	644040	492730	1048800	553450
O75369	328600	564260	394350	390430	451790	467030	413140	248700	617830	711560	390730	467590	855440	1503500	839790	597440	643530	810670	506270	359630	412050	520670	586570	285030	531180	609250	371970	529930
O75376	0	0	0	0	0	0	0	0	0	0	0	0	0	0	0	0	0	0	0	0	0	0	0	0	0	0	0	0
O75380	15519	17603	0	11738	0	14929	18248	13899	8010.3	19130	0	11947	9185.4	15248	0	8666.8	21501	0	25180	11085	0	21652	0	27222	12670	45991	0	0
O75381	0	0	0	0	0	0	0	0	0	0	0	0	0	0	0	0	0	0	0	0	0	0	0	0	0	0	0	0
O75390	378900	429500	549360	425460	332260	363420	419470	317730	494670	600700	363330	403620	452260	604740	952230	443310	562970	413080	487190	318280	382700	498740	270560	417880	421700	765400	387210	1031700
O75396	305990	331080	433480	289210	392690	308780	328210	217250	325420	253640	390360	431250	360340	300810	406580	430590	234210	346600	373520	364240	321160	330880	317280	305180	349700	381240	234070	345300
O75400	56372	88196	68551	69615	59202	70178	79592	90918	115600	78756	0	71247	89848	147980	89525	80409	112070	69533	78604	72414	112570	87324	120930	24147	0	78401	0	121140
O75410	241400	209290	0	266820	0	273340	0	123110	282250	297960	0	255600	218230	147880	0	175880	0	0	250890	204600	180750	268760	137110	162170	105550	112310	0	0
O75427	0	0	0	0	0	0	0	0	0	0	0	0	0	0	0	0	0	0	0	0	0	0	0	0	0	0	0	0
O75431	22503	45597	0	28831	0	37527	36723	16973	30774	40546	0	30963	33336	41758	23407	37371	39687	30645	24323	13664	30021	39975	17344	17786	18796	62290	31626	17846
O75436	115920	140140	163100	120270	125720	117460	130560	123000	170000	152850	144990	137560	139550	135340	155690	123460	178350	146570	141400	135970	130080	131630	171890	132630	120210	145160	109320	119210
O75438	0	64633	0	0	0	0	52924	0	0	0	0	45275	52324	0	0	0	69465	71444	62420	0	0	0	0	0	0	151280	0	0
O75439	47009	83208	50886	53205	30200	45507	52875	73663	79218	62210	40016	64985	63683	86914	63854	63096	125240	52106	68930	51048	90724	79377	108080	66897	49938	71471	55322	70666
O75475	0	0	30299	44768	31238	33316	30966	0	39233	17078	0	0	0	18384	0	35693	11009	21857	26377	26122	0	27952	0	22431	32673	20818	0	25987
O75477	0	28160	0	9435.4	16879	0	12097	0	0	0	0	0	0	15693	27173	21859	53298	38687	14443	18514	35363	15837	48179	0	0	27021	0	0
O75487	0	0	0	0	0	0	0	0	0	0	0	0	0	0	0	0	0	0	0	0	0	0	0	0	0	0	0	0
O75489	471950	501760	391430	396890	349790	467840	435950	282320	480010	381190	292050	349730	406650	373100	409060	346130	521760	489230	513910	317240	336300	418110	424420	487870	444780	851350	427770	341860
O75494	132450	220840	183910	157670	125970	109540	76826	210600	207530	161730	195730	193400	173860	220640	192190	217050	243820	207430	179130	231070	323130	245050	77594	168190	190950	167070	0	201750
O75506	0	0	0	0	0	0	0	0	0	0	0	0	0	0	0	0	0	0	0	0	0	0	0	0	0	0	0	0
O75521	0	38496	0	18026	0	28785	0	0	41584	0	0	16759	0	0	0	0	28197	21070	44905	0	0	55025	12689	0	0	110390	0	31192
O75531	254030	207850	271690	350980	290490	292900	448350	254300	330890	475850	302460	276380	265540	208800	274960	258980	291840	279510	239230	232700	558120	288270	334850	296010	464350	271940	223490	309060
O75533	77186	120150	74820	82806	76846	87017	88720	166850	119950	92748	77071	101070	83676	203610	114150	152800	114740	99328	91877	93690	217280	126420	87501	73875	93724	94981	32607	131760
O75534	56023	82527	80210	67585	64994	54896	48827	83627	73679	33888	65863	77714	95489	81463	91153	78902	50279	57730	70174	69325	94998	63612	91915	73891	69865	58838	50202	83095
O75569	44928	36977	42777	50564	40274	42444	45398	55623	47659	56054	51396	65339	46258	65099	37558	63355	60823	50176	42752	62524	187440	81801	49117	56972	50714	55774	31712	46691
O75594	0	38833	0	0	110320	0	0	53751	47777	0	110730	14898	0	0	0	0	0	105200	96185	196760	132050	35391	312830	67054	0	46160	0	64588
O75607	0	206480	0	0	0	0	0	103630	0	0	0	0	0	93722	0	27871	47554	0	0	0	73695	0	70758	0	0	0	0	0
O75608	137970	122330	130930	141430	112160	187270	132680	159590	178320	218470	107170	150370	177610	147330	139560	154410	240560	175440	171350	150760	192190	193510	182620	143750	80539	201650	122410	180490
O75616	0	0	0	0	0	0	0	0	0	0	0	0	0	0	0	0	0	0	0	0	0	0	0	0	0	0	0	0
O75628	0	0	0	0	0	0	0	0	0	0	0	0	0	0	0	0	0	0	0	0	0	0	0	0	0	0	0	0
O75629	0	0	0	0	0	0	5008.5	7827.5	0	0	0	7480.1	0	0	0	7668.6	0	0	0	8308.1	8769.7	0	0	0	0	8848.5	0	0
O75643	88143	135030	98646	88641	81172	84480	98140	150420	141580	91322	86665	109640	113390	163310	133130	160350	129420	96751	102650	103210	199190	117660	114550	78455	112770	102380	50155	142520
O75663	38543	65493	0	51643	41379	42041	37895	76087	37795	44867	42410	47972	54370	60002	81370	69761	43583	44457	49505	28863	98605	59374	39498	59719	29704	39665	24133	27859
O75676	0	6074.4	0	0	0	10698	0	0	0	22288	0	8684	0	7706.1	0	6621.9	0	18265	0	0	0	14527	0	0	0	0	0	0
O75688	0	0	0	0	0	0	0	0	0	0	0	0	0	0	0	0	0	0	0	0	0	0	0	0	0	0	0	0
O75691	0	51895	0	0	0	55126	0	370730	48265	66688	0	48640	0	46210	66396	38932	0	0	55243	47193	0	59841	0	82059	0	48890	0	0
O75694	34075	64348	36119	31257	33485	32986	39176	64643	57352	46098	38483	65313	57808	81946	32631	84167	67509	42379	35087	48756	160400	59406	51895	32254	46568	41313	18869	68441
O75718	0	53908	33733	0	56987	16395	0	40199	0	0	135600	29724	20467	36690	27670	52721	33645	18673	0	103980	24971	36161	62379	0	53411	22128	0	0
O75746	82412	43195	85190	96546	49193	62093	78155	49968	65179	122260	53798	70871	78468	38950	43974	41489	48515	75180	67142	37682	45058	55772	44240	79856	83726	76701	69372	49247
O75781	98449	22172	80927	46039	44202	49282	72134	38894	30394	52571	58557	28812	0	18567	42613	23059	17383	29569	47068	48625	0	31908	0	51765	53973	19624	61212	67544
O75787	854210	0	0	0	0	0	0	0	0	0	0	0	0	0	0	0	220770	0	0	0	0	0	122620	0	0	0	0	0
O75817	0	25806	0	0	0	0	0	0	0	0	0	0	0	38580	0	15348	34772	0	0	0	0	13324	0	0	0	0	0	0
O75821	95614	116740	126730	85192	93934	91734	98795	122440	143330	76674	88551	95264	123390	142280	151380	112480	104060	105070	99869	106100	141620	145090	127640	91225	99032	119790	69052	150460
O75822	61379	137780	99134	64708	87752	71348	81668	131180	112580	71487	89508	86177	87672	137910	122030	84950	103250	84062	94990	103060	101700	144260	95355	96498	72791	108990	59179	119360
O75828	152240	115850	134060	122310	70999	112890	154070	39116	104840	156360	79520	123860	155870	43270	85914	43007	68952	91115	94094	73308	23388	86713	63784	125970	74972	90937	128110	120670
O75832	0	0	0	0	0	0	0	0	0	0	0	0	0	0	0	21594	28306	0	0	0	17032	0	0	0	0	0	0	0
O75843	0	0	0	0	0	0	0	0	0	0	0	0	0	0	0	0	54798	0	35229	0	0	0	35777	0	0	0	0	0
O75844	0	47279	0	37355	33557	32693	25064	16747	44398	40778	19990	0	0	48289	0	50663	0	43730	29262	24752	38990	40608	38108	0	0	24254	0	0
O75864	0	0	0	0	0	0	0	0	0	0	0	0	0	0	0	0	0	0	0	0	0	0	0	0	0	0	0	0
O75874	374140	412670	309380	416940	421190	729580	325850	422510	404860	465730	346850	619820	355080	774880	507410	395780	484240	588870	549950	336900	212380	529920	580300	324790	394770	568240	383650	887160
O75882	0	0	0	0	0	0	0	0	0	0	0	0	0	0	0	0	19603	0	0	8118	0	20705	39766	0	0	0	0	0
O75891	0	0	0	0	0	0	0	0	0	0	0	0	0	0	0	0	0	0	0	0	0	0	0	0	0	0	0	0
O75907	0	0	0	0	0	0	0	0	0	50461	0	40981	0	0	0	0	48537	0	49736	0	0	0	37139	0	0	0	0	86495
O75911	0	0	0	0	0	0	0	0	0	0	0	22753	0	0	0	0	0	0	0	0	0	31322	0	0	0	32089	0	0
O75915	432360	232000	411230	458840	415450	415080	438730	336140	286460	408450	325180	295900	408350	369840	325090	218840	271130	398430	312150	355420	154150	210560	171080	261030	425910	323180	334490	288850
O75923	287120	351340	504630	282500	673280	376350	365210	433870	377520	375910	623220	380200	374310	152350	256730	159060	193820	242020	408870	622690	404210	223890	388190	485170	396960	239680	407990	269840
O75934	44284	62366	52863	48392	40078	47766	50303	59527	67048	44769	42375	54700	70544	73247	61806	65439	55892	41461	40532	47639	91556	62296	71798	39811	52452	44562	32339	79151
O75935	46206	38744	73864	54071	50440	0	0	0	0	0	0	38161	0	40185	48493	0	0	0	0	0	0	0	0	0	0	0	0	0
O75937	36197	54350	44888	0	0	42313	33477	28729	44701	0	36891	63191	0	46535	54825	38854	0	32468	45596	33099	29468	27055	34261	22193	28636	67241	0	50367
O75940	0	0	0	0	0	0	0	0	0	0	0	0	0	65905	0	37995	0	0	0	0	0	0	0	0	0	0	0	61992
O75947	271970	328840	353160	350310	268370	377760	337510	178040	316200	331040	262100	257830	343320	232100	242830	277470	315210	400070	427220	257150	221780	320750	439360	346580	307600	1056800	362130	323750
O75953	28127	0	0	13469	0	0	0	0	0	0	0	0	0	0	0	0	10325	0	25224	0	0	0	0	62196	0	0	62643	0
O75955	124320	132670	142540	164860	148020	138510	176980	128850	166660	86807	145000	160430	185920	115920	153220	112020	160160	151890	140100	156760	169640	146740	246780	98975	179700	143410	82499	235910
O75964	288100	285990	415030	333260	251160	251290	403110	184190	378430	389690	315020	290400	437440	226630	287870	284770	420490	461390	484470	239480	289740	315110	453870	340520	297300	1135000	385450	452660
O75976	0	18712	0	0	0	18374	0	22651	19248	0	0	0	0	17102	0	12134	19708	0	18508	0	0	0	15280	0	0	14843	0	34659
O75995	0	0	0	0	0	0	0	0	0	0	0	0	0	0	0	0	0	0	0	0	0	0	0	0	0	0	0	0
O76003	28899	92517	50216	52489	37255	53188	67984	127300	68675	28786	14765	81848	95741	139810	63944	111200	61517	45918	76826	54479	180930	71841	163080	61605	47800	67418	20656	81161
O76021	55563	115210	55787	69036	36759	49311	56330	67639	102520	59946	55447	59267	78141	109940	76143	131880	107680	45278	68550	80589	164680	84453	109840	77215	58397	57425	21231	79142
O76024	27847	0	0	35538	18483	32389	19448	37565	17083	0	20547	33324	25237	0	0	21578	33722	31219	27590	17021	132480	24797	16327	21456	24672	12515	18836	12009
O76027	0	0	0	23837	0	0	0	0	0	41787	0	0	0	0	0	0	0	0	0	0	0	51020	49804	0	0	0	0	0
O76031	0	19640	0	0	0	0	0	18434	16201	0	0	15669	15259	21830	0	14322	17166	0	13546	0	24239	18179	16612	0	0	0	0	20033
O76041	0	0	0	0	0	0	0	0	0	75067	0	0	35902	0	0	0	0	0	0	0	84473	0	0	0	0	0	0	0
O76062	0	0	0	0	0	0	0	0	0	0	0	0	0	0	0	0	0	0	0	0	0	0	0	0	0	0	0	0
O76070	51843	34432	103410	72621	338760	119760	123040	0	23562	56976	60647	88778	298860	0	136730	32290	67592	48058	99185	76686	0	73639	0	70545	43936	30505	139530	17383
O76071	0	0	0	0	0	0	0	0	0	0	0	0	0	29575	0	23578	0	21571	0	0	36904	0	24936	0	0	23259	0	0
O76074	21472	0	0	39645	0	0	0	50682	0	0	0	31637	33462	0	0	25617	0	0	14392	0	18800	0	22821	0	50166	0	0	0
O76094	41662	67054	51978	45329	50230	48093	55014	55726	70326	53971	71826	64408	67217	79667	82306	74271	53590	65683	61068	67281	102050	75495	92540	58186	54919	82593	30358	73134
O94760	128660	179180	0	68456	54010	165650	105650	42350	70635	203130	41920	176880	72180	142260	0	54192	108370	149780	222950	43041	0	124240	133320	121440	27553	190280	139510	70381
O94766	0	0	0	0	0	0	0	0	0	0	0	0	0	0	0	0	0	0	0	0	0	0	0	0	0	0	0	0
O94768	0	0	0	0	0	0	0	0	0	0	0	0	0	0	0	0	0	0	0	0	0	0	0	0	0	0	0	0
O94776	37189	35472	39988	44860	45115	41372	53852	67359	94780	64222	0	56121	67494	90809	72365	55304	54175	53444	61146	60516	129640	60117	54835	71526	48743	54905	37087	88752
O94804	26016	23380	31051	35422	31664	24939	27953	22193	32109	29169	26537	23324	26594	47535	32990	23777	24304	29916	24845	30400	26430	23690	26249	22667	23547	37953	0	26094
O94808	0	0	0	0	0	0	0	0	0	0	0	0	0	0	0	0	0	0	0	0	0	0	0	0	0	0	0	0
O94811	54267	14931	0	83580	0	90514	36375	0	0	55147	0	77035	64440	0	0	0	0	0	57739	0	0	0	0	46420	0	0	110260	0
O94822	0	68786	0	50442	0	55052	50349	53058	54027	0	0	53763	60429	74806	53112	51405	0	48855	0	0	0	66035	0	0	51284	0	0	0
O94826	92159	161570	97278	145920	66978	128170	123020	68052	128040	129170	89912	142690	108900	140190	108420	128880	144320	95195	114790	94338	153210	98230	181580	99069	114480	119360	78302	126220
O94832	156370	69851	118200	88715	75859	120630	137900	33574	200480	132300	93719	60021	42973	55710	75496	78318	94747	151640	78824	56054	22583	44254	76734	83024	90567	59075	73754	115820
O94855	34496	47241	35483	33866	79303	39385	38783	30482	66047	15154	97611	32880	38598	60777	68374	74972	36283	63367	64592	108910	28442	45890	23748	13847	49009	41142	22934	52495
O94856	0	0	0	0	0	0	0	0	0	0	0	0	0	0	0	0	0	0	0	0	0	0	0	0	0	0	0	0
O94874	88808	84009	91496	86044	92007	81608	104790	98910	118170	91455	109440	89515	109800	103880	116030	115470	93431	98209	123190	98558	80082	83180	91316	88760	102030	113680	67364	89895
O94875	147250	48833	132040	196170	364100	143850	160430	69117	62010	134280	20339	120670	72165	32681	194590	24471	65319	93809	73835	37114	14879	70405	0	77775	173340	115040	139890	11393
O94886	60505	42728	0	40130	26910	70863	47436	124600	169210	132020	0	90086	45913	87425	52916	39605	167330	131840	83196	48447	82738	54612	175430	70513	43994	134180	0	0
O94888	0	25449	0	0	0	0	19223	25091	0	34123	0	24528	0	30119	0	34579	0	0	0	16552	47876	24337	0	0	33340	0	0	27578
O94901	34876	16282	30804	30948	22812	34787	26075	29117	21229	80856	24291	42643	33254	27853	26587	14524	21022	39543	21242	29207	46296	31304	26190	26730	52104	33789	0	0
O94903	48582	89403	61576	84249	29274	92602	53091	47504	73327	0	50904	88812	49651	46383	71357	49008	50856	60074	58735	0	54747	72116	53755	56664	64567	52957	0	64042
O94905	150290	138890	138590	139460	153460	194550	140350	96162	150120	90744	140670	92289	105690	97025	202260	126480	246890	228390	148570	177240	190070	198490	280350	88218	159120	258710	107290	194320
O94906	151460	257800	165900	161490	139440	153060	186330	421410	300160	158610	139040	206240	255840	292110	212110	270560	229800	165700	174650	159210	366220	191670	200230	117340	267960	163310	0	269610
O94911	0	0	0	14550	0	13280	0	0	0	0	0	0	0	0	0	0	0	0	0	0	0	0	0	0	0	0	0	0
O94919	107960	63792	0	82922	84006	80346	81769	79685	81074	75193	0	97221	101450	74045	0	65148	70757	90998	72941	73174	69096	69505	100390	64858	97689	76880	0	0
O94925	29295	46295	36092	59858	18007	64141	50743	37638	60418	147800	28612	55537	67747	86022	156130	65971	104320	46341	30709	18954	67114	110800	51598	27200	42764	19457	52593	139510
O94973	55387	48870	73885	64013	52410	57945	42021	54595	49581	32085	56103	67073	43818	65322	56016	44745	39551	45717	31430	54709	50447	48883	31470	46124	55578	48168	38800	44727
O94979	315720	388270	442920	278660	406550	318280	315700	328790	428200	271470	530050	343450	349530	395430	437500	413450	291430	368040	415280	480490	286100	410660	339520	301830	393350	378620	244660	323890
O94985	0	0	0	0	0	0	0	0	0	0	0	0	0	0	0	0	0	0	0	0	0	0	0	0	0	0	0	0
O94992	0	0	0	0	0	0	0	0	0	0	0	0	0	0	0	0	0	0	0	0	0	0	0	0	0	0	0	0
O95049	0	34513	0	0	0	43907	0	44740	40292	27618	0	18781	47162	98925	8583	15321	52737	55940	41740	0	0	50361	0	0	0	64029	0	28651
O95050	0	0	0	0	0	0	0	0	0	0	0	0	0	0	0	0	0	0	0	0	0	0	0	0	0	0	0	0
O95070	0	0	0	0	0	0	0	0	0	0	0	0	0	0	0	0	0	0	0	0	0	0	0	0	0	0	0	0
O95071	0	0	0	0	0	0	0	0	0	0	0	0	0	0	0	0	0	0	0	0	0	0	0	0	0	0	0	0
O95081	0	0	0	0	0	0	0	0	0	0	0	0	0	0	0	0	0	0	0	0	0	0	0	0	0	0	0	0
O95104	0	0	0	0	0	0	82911	51430	0	74378	64449	0	0	0	0	53676	0	73555	83376	0	71209	53717	0	91422	74482	55614	87766	0
O95140	0	12392	0	0	0	12272	0	0	6953.2	0	0	15699	10388	8383.6	0	0	6241.3	0	0	0	29546	0	0	0	13283	12450	0	0
O95154	115750	392580	0	49406	107710	302180	100540	31481	154560	263760	50243	149950	26929	51091	43744	28305	157490	310450	241510	49223	28870	486480	107880	133960	45021	1443500	229310	43802
O95155	0	0	0	0	0	0	0	0	0	0	0	0	0	0	0	0	0	0	0	0	0	0	0	0	0	0	0	0
O95159	0	41722	0	0	0	0	0	0	0	44219	0	45442	0	32161	0	46776	42919	36024	0	0	117190	76515	75899	42549	0	0	0	39779
O95163	0	10743	0	8762.3	0	0	0	0	0	0	0	12663	9769.3	9358.8	0	10490	0	0	0	0	9614	11896	38817	0	0	0	0	0
O95168	185150	153940	186280	124660	133480	147460	168610	130140	184900	154260	174080	123010	163640	104800	128610	97778	204610	232950	207760	169750	129470	111120	152330	201430	221480	343250	188810	140710
O95169	0	0	0	0	0	0	0	0	0	0	0	0	0	0	0	0	0	0	0	0	0	0	0	0	0	0	0	0
O95171	0	0	29258	0	0	21551	0	0	0	0	0	0	65814	0	0	0	0	0	0	0	0	0	0	0	0	0	0	0
O95182	51623	33488	0	40944	46114	48198	48694	40361	0	0	0	41076	0	44339	0	0	0	61602	55476	40235	0	0	0	0	48641	75471	0	0
O95183	0	0	0	0	0	48627	0	0	55201	36199	0	17846	47760	72638	48685	0	38130	60632	35557	0	0	0	0	0	0	26746	0	0
O95197	125780	48639	0	74329	59303	54908	0	86063	41368	46534	0	234310	0	150480	0	57070	0	62972	56276	41660	212630	0	95081	0	0	56957	0	0
O95202	77827	97374	53662	50282	36991	61359	58001	57910	83736	107590	54993	71522	75091	142820	74666	59822	146000	103740	77260	45020	63329	129040	79194	79859	68832	209840	20304	89088
O95210	0	0	0	0	0	0	0	0	0	0	0	0	0	0	0	0	0	0	0	0	0	0	0	0	0	0	0	0
O95218	25505	37306	0	32841	31931	26510	41758	0	22319	0	36176	24471	23347	46062	0	49230	32551	36814	22467	0	49452	0	0	12468	0	30192	0	0
O95219	175910	152430	128930	179080	223860	100890	227380	53984	134630	101060	131470	194760	116700	140100	152830	106450	179750	147450	156720	177840	43298	114380	158770	105420	153920	134000	105960	245780
O95232	124240	179430	155950	130910	112760	141410	140130	230770	230810	130100	121540	152210	188180	214150	198450	201940	200820	119930	139030	170120	330600	197430	216350	153630	137380	140970	96695	210670
O95236	0	0	0	0	0	0	0	0	0	0	0	0	0	0	0	0	0	0	0	0	0	0	0	0	0	0	0	0
O95239	0	15481	0	0	0	0	0	33350	0	0	0	14193	0	19297	0	14383	13086	0	0	0	57361	14507	16106	0	0	0	0	15084
O95248	0	0	0	0	0	0	0	0	0	0	0	0	0	0	0	0	0	0	0	0	0	0	0	0	0	0	0	0
O95249	20284	29505	0	16709	0	17449	20762	30769	0	0	23105	19346	23558	26510	17366	27388	0	29921	42442	23116	15001	45562	0	12427	25839	24658	0	36037
O95260	0	0	0	0	0	16450	0	0	0	0	0	0	0	0	0	0	0	0	0	0	18378	37545	0	0	0	0	0	0
O95274	0	0	0	0	0	0	0	44613	0	0	0	44463	166400	0	0	0	0	0	0	0	0	0	0	0	0	0	0	0
O95292	228040	381800	265010	257350	287990	334960	295120	367070	337940	377940	273910	453030	265420	374500	397300	338610	418010	292960	368190	275330	449260	569650	603250	385110	373420	390080	212750	316030
O95295	48280	42377	56207	33074	24727	38086	25890	0	39351	0	23043	36288	28356	24972	0	18028	0	30326	18265	28969	22807	23085	15755	0	29139	33209	0	45248
O95297	0	25824	0	19102	0	24300	19104	22757	29403	27206	18672	21100	0	60962	0	25073	29450	28881	15863	0	22829	15552	18063	20947	19716	0	0	0
O95298	36564	15838	36762	31743	0	13917	0	0	51283	42404	34862	32611	40429	28959	0	31862	56083	79332	79610	39369	30714	0	0	0	43549	110560	0	0
O95299	79757	93265	69943	68919	65101	82561	75863	64744	77136	77061	76435	67162	76037	61805	50468	57474	103710	104760	106920	63689	56594	76418	76833	105500	82012	170320	97140	46110
O95302	34983	162570	171530	115690	163550	105250	0	244100	104970	0	234920	253240	110530	169770	175540	163850	204800	146240	67173	174540	170630	183390	234650	46282	173460	80165	0	133910
O95319	0	0	0	11730	7453.5	9705.5	0	0	0	0	0	8702.9	0	0	0	5967.5	0	10492	0	11184	0	0	36559	0	0	0	0	0
O95336	243290	414890	288600	274530	253360	308960	324210	218130	267250	239460	288010	389490	249840	302770	285670	244520	287880	326200	311280	292730	241770	272810	176260	257810	273860	283930	274950	266380
O95340	0	55892	15845	20011	68135	23661	45233	52785	64385	120360	76394	64672	35875	99380	30318	48470	85710	52429	144540	73940	16656	62019	203640	28797	50544	40492	0	31639
O95347	0	20867	0	0	0	0	0	24609	0	0	0	15709	0	15315	0	20662	0	0	0	0	27460	0	27351	0	0	0	0	0
O95352	21913	30840	0	24297	24289	23811	24916	26615	20253	44016	31605	31610	0	35920	0	28641	20370	46263	38269	28233	27955	19796	31490	0	25191	32866	14268	35317
O95359	0	17092	0	0	0	0	0	0	0	0	0	18778	0	20846	0	0	0	14208	0	0	0	20071	0	0	0	0	0	0
O95361	0	0	263040	0	0	0	0	0	0	0	0	0	132420	132090	258500	0	0	0	0	0	0	0	0	0	0	0	0	0
O95365	0	0	0	0	0	0	0	0	0	0	0	0	0	0	0	0	0	0	0	0	0	0	0	0	0	0	0	0
O95372	30686	91383	0	0	0	31228	29634	48305	23212	33472	29657	50069	0	39650	0	43354	48999	65395	47595	30525	106220	63464	62070	50524	37357	55686	0	13532
O95373	98826	126130	140670	95852	86218	74067	95478	149330	109980	77016	87484	152490	145380	154470	124300	174330	142430	85850	105820	97364	257450	168310	208860	98009	96034	84144	66624	136550
O95394	37264	83221	53899	49137	66732	46362	50025	85311	73355	35686	64471	68901	66176	72926	66303	118800	54088	51245	98512	71160	65815	67056	61113	36585	44926	66369	38121	120540
O95395	0	0	0	12567	0	0	0	0	0	0	0	0	0	0	0	0	0	24018	53521	0	0	21999	0	0	0	0	0	0
O95396	8793.4	21701	0	19849	0	10032	0	22765	37039	0	0	21164	20429	17431	30960	17209	22159	0	0	0	16395	19567	17203	0	27027	0	0	0
O95399	0	0	0	0	0	0	0	0	0	0	0	0	0	0	0	0	0	0	0	0	0	0	0	0	0	0	0	0
O95400	0	52478	59526	20937	38187	0	0	47881	65615	39843	0	44032	53466	35256	47374	42466	35507	44135	0	49570	48057	38882	43160	38227	45526	36166	0	42894
O95425	180620	85116	258330	197500	102490	124000	116290	85303	60847	108130	106810	95987	116610	77151	134270	50647	44441	81243	127660	107860	32575	49457	10300	215770	137180	55803	228410	91022
O95433	132270	137970	0	113930	82529	151690	95836	178090	88674	84636	81731	165930	121160	158180	0	182160	144880	96537	129300	126330	150490	143490	330290	112690	117640	96954	79151	84257
O95436	0	0	0	0	0	0	0	0	0	0	0	0	0	0	0	0	0	0	0	0	0	0	0	0	0	0	0	0
O95456	27176	42970	32167	27243	0	24313	32242	68629	53221	0	0	35028	45766	65450	32011	71017	0	37127	37474	43657	97911	42415	61717	34366	0	29068	14255	46324
O95466	0	0	0	0	0	0	0	0	0	0	0	0	0	0	0	0	0	0	0	0	0	0	0	0	0	0	0	0
O95470	0	22491	15842	17463	0	13042	0	27644	26252	15392	0	12490	28893	21713	35012	47767	34887	10027	14376	15641	95551	12331	13920	0	8686.2	19234	0	0
O95479	73868	119530	102480	88298	94046	80334	70748	77889	74076	61834	148400	91270	59719	64842	72457	77997	90226	103490	79340	117970	74526	77776	51502	100760	88582	71350	39912	94000
O95486	26069	60137	38905	30107	32654	29785	28298	29393	33920	17962	21506	42476	47427	43202	56896	66145	36204	32434	34466	34248	38451	45042	29422	15107	39343	39166	0	36019
O95487	39753	35833	0	29652	29187	33256	0	43691	35679	29307	0	31692	25333	41682	0	38917	46210	46557	41049	36041	57444	45972	44470	38048	44905	36183	0	19856
O95497	103910	100080	102340	0	0	0	0	118250	67521	0	0	0	0	114980	98957	124510	368400	0	103570	0	0	54795	62012	0	0	0	0	0
O95551	0	0	0	0	0	0	0	0	0	0	0	0	0	30452	0	0	0	0	0	0	12698	0	0	0	0	0	0	0
O95563	0	29241	0	29432	0	20697	22821	0	23065	22954	0	0	0	38251	0	0	39381	28410	23183	0	17306	37571	31536	24845	0	133780	0	0
O95571	1267100	214680	164040	162340	105260	260830	289760	152380	431340	612320	116110	220200	241410	621770	231540	212490	764920	453610	453500	154120	87494	167640	54511	464640	184180	409950	441070	200120
O95573	61247	56971	73321	69963	42980	98944	82957	119800	175930	50144	33611	121690	97362	128420	70455	146880	95079	96697	82361	65723	189960	82740	151860	50955	61364	171550	22785	103780
O95630	0	0	0	0	0	15503	0	0	14416	0	0	0	0	24521	0	21202	0	18687	0	0	0	26534	24274	0	0	0	0	15478
O95639	0	0	0	0	0	0	0	0	0	0	0	0	0	30662	19339	0	0	0	0	0	0	0	0	0	0	0	0	0
O95671	0	358350	835900	471080	0	1005400	0	0	0	0	0	0	0	0	0	637250	0	0	0	595860	0	0	0	0	0	377500	0	0
O95674	115470	113160	254860	134090	135870	141600	117480	174580	144920	286000	117450	143820	82569	135570	157800	181960	112610	166720	141160	141150	63043	134260	78255	137330	184720	152950	99106	120650
O95684	0	0	0	0	0	0	0	0	0	0	0	0	0	0	0	0	0	0	0	0	0	0	0	0	0	0	0	0
O95716	34479	16955	0	7125.6	44406	14879	19852	16276	57521	0	19704	24808	31609	14183	0	22578	54554	55698	47458	22560	23398	57476	30536	0	18518	86830	35403	0
O95721	0	0	0	0	23048	0	36099	0	29615	0	0	0	0	0	0	41287	0	0	0	34924	0	36406	0	0	0	34228	0	0
O95747	40520	50145	64194	51131	55508	47215	48026	51996	54648	52794	51475	40502	63358	67894	79035	53011	64315	55962	53917	63673	57047	38056	93562	42927	48021	50499	52434	52734
O95757	73717	0	0	36178	0	82041	63116	0	0	0	0	46376	103720	0	0	0	140880	0	0	0	79988	0	187790	73145	53296	41604	75126	60046
O95758	46827	69598	43403	34471	35694	43270	0	46299	61758	31512	0	57134	68513	86216	48804	73706	103130	44378	48594	41235	108470	65346	110150	41005	43305	51485	0	31059
O95777	71230	56394	41431	78294	0	52937	61654	51548	38648	48019	37987	80597	51257	89457	0	79534	93163	50360	0	45410	108870	44829	90724	0	63906	53978	0	79654
O95782	210760	154810	239570	184250	217800	193780	213270	176500	195990	171910	216870	175970	172800	247400	208320	254460	198440	185760	164120	214290	134810	146330	136110	162430	224970	163750	155400	195480
O95786	96228	22836	49910	55310	21044	47210	53366	27411	32512	87560	45913	39879	120770	57874	62798	63835	35171	63869	45119	71421	0	23457	89262	26985	70120	54919	37072	58770
O95793	38081	69816	32840	37078	26647	65259	48353	75640	84812	57400	44480	77316	58003	81878	63024	77215	87620	40307	40907	48713	67506	90388	146230	38581	57900	60432	16873	122840
O95810	419300	168690	413570	375700	358430	492360	249020	235210	145520	289640	201850	227760	271520	63287	258340	38248	72869	166600	266570	289920	9016.2	53406	46277	407230	332430	74774	385290	87725
O95816	254530	146530	401040	253820	161790	115200	138710	136000	48656	98205	85352	93459	143700	77176	171360	59046	22831	68276	168090	131240	101770	77313	67601	283340	136830	52642	294010	44526
O95817	64752	40131	95004	89045	61545	62481	64632	61333	31224	45464	76400	66007	62384	19372	40849	26642	0	50110	75781	68414	13532	59446	0	112470	79048	43258	77709	0
O95822	9406.9	13257	0	23629	0	0	0	0	0	0	0	16801	0	7624.3	0	0	31002	30738	0	0	0	38417	0	16805	0	63204	22318	0
O95825	0	0	0	0	0	0	0	0	0	0	0	0	0	0	0	0	0	0	0	0	0	0	0	0	0	0	0	0
O95831	227190	326170	217230	204220	149400	307560	195460	173500	353860	253760	203680	231000	181700	263170	211650	177780	404880	235140	254710	201300	211890	349470	265980	236680	259140	928430	193860	306440
O95832	0	0	0	0	0	0	0	0	0	0	0	0	0	0	0	0	0	0	0	0	0	0	0	0	0	0	0	0
O95833	0	0	0	0	0	0	0	9601	0	0	0	47812	42226	0	0	36835	0	0	0	0	161400	0	0	0	0	0	0	0
O95834	147260	83869	121120	115140	131850	151460	134100	107980	145130	196650	107050	119510	103580	226290	173090	113690	105540	206790	161430	119810	97387	140880	289980	147720	138400	197260	131810	67822
O95858	0	0	0	0	0	0	0	0	45082	0	0	0	0	0	0	0	0	47743	0	0	0	0	0	45444	0	0	0	0
O95861	45969	60749	50538	77744	42941	97354	58963	59204	68780	122110	37863	85402	77323	78335	79890	53108	82850	118800	104790	49094	61502	90047	377750	66784	67193	74590	85348	59748
O95865	530550	300600	433850	379680	350150	408610	500140	268990	243560	446620	351440	312220	235890	439710	276490	274390	203520	284350	262040	294500	185650	228170	87749	258400	347720	210920	389020	381740
O95867	0	0	0	0	0	0	0	0	0	0	0	0	0	0	0	0	0	0	0	0	0	0	0	0	0	0	0	0
O95870	41777	49061	38254	27680	28682	29988	37061	88754	49349	74773	40650	51515	73651	33186	35645	46104	80435	51403	42747	52028	41758	57266	51991	28964	46750	40258	0	51150
O95881	71767	75994	0	44858	28667	46797	36053	82218	25595	39973	0	71142	27641	101380	0	73071	0	75324	50857	43824	119990	106690	113310	0	26075	76205	0	20124
O95967	83036	43153	53932	43822	101650	44400	104490	20173	89671	72871	86397	60283	27924	40290	54319	100490	71473	47257	27218	53315	22639	44941	13851	51258	119700	28775	71574	104200
O95983	0	0	0	0	0	0	0	0	0	0	0	0	0	0	0	0	0	0	0	0	0	0	0	0	0	0	0	0
O95989	59298	0	0	0	0	0	0	0	0	0	0	0	0	44600	0	0	0	0	0	0	0	0	109700	0	0	0	0	0
O95994	2020700	3721000	2652400	2428400	2549300	4704700	1999400	645720	9221200	2131700	1608400	2128700	1790400	1698900	4751200	637550	1252500	4132400	9020500	1769000	0	2668600	7950900	3085300	1005500	3945800	2703900	818440
O95999	0	0	0	0	0	0	0	0	0	0	0	0	0	0	0	0	0	0	0	0	0	0	0	0	0	0	0	0
O96000	118720	81607	111330	78493	90550	112620	107310	89517	127140	118000	109700	99862	107260	85164	69247	84416	188640	147710	133720	81410	90541	119610	146000	131650	106580	298740	144760	134590
O96005	29623	23800	0	12938	0	23431	0	54003	40389	15435	0	32285	27841	56996	0	47945	25860	23589	22539	0	16121	26650	25103	0	25922	22000	0	12456
O96007	0	0	0	0	0	0	0	0	0	0	0	0	0	0	0	0	0	0	0	0	0	0	0	0	0	0	0	0
O96008	25407	40139	0	19291	20457	28543	37960	77158	73658	41992	33241	36436	32884	105260	0	78739	54878	40199	37753	25743	64673	55104	31418	28243	20702	18990	0	0
O96011	0	38225	0	16342	0	11390	27200	17995	22679	46448	19166	26545	14951	26813	0	28055	81600	80816	21238	17318	84688	81219	53772	0	18715	18242	0	0
O96013	0	0	0	0	0	0	0	17643	0	0	0	0	19723	16723	0	16830	0	0	0	0	55991	0	0	0	0	0	0	0
O96014	0	0	0	0	0	0	0	0	0	0	0	0	0	0	0	0	0	0	0	0	0	0	0	0	0	0	0	0
O96017	0	0	0	0	0	0	0	0	0	0	0	0	0	0	0	0	0	0	0	0	0	0	0	0	0	0	0	0
O96019	0	32611	0	0	0	0	0	72242	0	0	0	31156	0	64254	0	38215	0	0	0	0	83185	39434	36449	0	0	0	0	0
P00167	159740	126970	0	81009	126900	192160	121220	50368	94520	76108	141860	78291	98944	77084	0	82908	147410	185730	194170	91108	52982	151490	281890	131220	101330	157320	103700	110630
P00325	1587100	208950	1004900	871160	1194100	1352700	842470	66513	457850	415610	297880	229580	110840	137990	475650	160280	577370	1054300	505200	624660	3447.2	376040	251010	810920	393530	518360	1613000	267070
P00326	1006200	223870	159980	42598	309570	729600	159920	0	311120	21853	0	92868	0	0	0	0	0	366380	354170	0	0	806560	381870	124140	42513	132740	781930	182170
P00338	926190	1351900	1638800	1548700	1541700	947090	1628100	1950600	1587500	1052500	1415000	1550600	1770400	2066000	1664700	2131800	2765600	1377900	1593000	1642800	1936400	1680200	3440600	1588400	1582800	1136000	1303900	1536000
P00352	613150	2594900	302110	306820	256330	1169500	353450	447720	403490	313190	237440	676000	109210	1441600	502170	221400	209640	619530	662430	127140	61961	980670	17084	304820	185060	1939300	417670	851770
P00367	342930	275300	272500	321870	222730	288260	319610	224200	261570	607290	237170	250740	281330	324240	175900	306830	426930	437630	284220	231290	162880	316370	166520	296910	228240	485420	264590	186160
P00387	878990	472360	1005200	859000	979140	926390	988580	519520	620080	707850	734060	688800	613480	452140	656520	539030	653740	739460	611690	637600	360790	578460	347700	687440	920750	660780	840460	551660
P00390	244900	260640	137710	201080	142370	369080	194680	119670	197310	137950	147060	308620	107400	108190	213580	135660	120180	314210	269060	197040	96415	459800	277150	234070	113940	362120	222630	243870
P00395	0	0	0	0	0	0	0	0	0	0	0	0	0	0	0	0	0	0	0	0	0	0	0	0	0	0	0	0
P00403	1831600	1673000	1463400	914760	968100	1472000	1416900	872510	2188400	1673600	1198600	1482400	1537600	985060	1467300	1043900	2136100	1882900	1876700	1146000	1095200	2206200	1031700	1905800	1427900	3442500	1724800	1347500
P00414	0	14296	0	0	0	0	0	7209.8	0	29142	0	13664	6304.8	0	0	0	44240	30116	0	0	0	0	0	0	0	74162	0	0
P00441	257990	320200	155370	268380	206540	264090	306580	290160	208440	290050	192450	227390	244250	179020	65913	256640	147650	479110	680920	227670	203290	311840	633940	310500	319990	311780	311890	256640
P00450	322860	287090	203210	255820	486070	244420	330940	223950	135440	151500	325770	132320	108710	119010	204240	252930	212100	134850	88384	410790	257870	273420	253540	151490	158470	198200	309070	201210
P00480	77273	0	0	0	0	63501	51986	0	0	282540	0	0	0	0	0	0	0	0	75571	0	0	0	0	53419	0	0	142970	65703
P00488	155890	97939	366510	278660	549320	176780	257490	265720	98107	171540	448090	176380	331940	212840	530260	167670	190640	362310	171560	759310	291030	167990	5323	165910	411670	529010	150260	238840
P00491	131310	202350	69674	84574	147160	135430	119800	209250	118950	61478	90821	214460	86559	281740	204610	158540	239690	278010	203340	153530	132560	207640	527520	146590	269560	226590	84808	100790
P00492	40586	85307	55158	45706	38406	98500	50493	90293	55331	41339	0	71570	40272	139780	70273	116450	119040	56654	60774	33075	72701	71764	80299	18092	33094	78068	23531	42271
P00505	810010	867800	769870	899360	502500	967810	978390	638260	747980	1115000	580560	687650	731740	640590	496360	556750	1070700	960430	937600	565120	387410	1308000	888280	983300	674960	2028100	848280	716700
P00533	2833.1	5108.6	0	0	0	5549.2	5270.8	0	6899.2	35434	0	7367.8	1048200	34382	8684.6	0	0	0	4303	3977	0	6031.6	28557	6438	8602.4	17365	6977.9	7462.3
P00558	1267600	1157300	1320500	1658800	1408700	1428400	1436400	1491600	1642500	1502000	1297200	1648900	1409700	2071400	1910900	2209600	3705100	1384600	1513200	1375300	1960200	1799000	2282500	1410400	1837300	1558700	1400900	1765300
P00568	286790	274150	323960	279550	290720	259490	238570	270460	229990	307080	389680	226020	245330	179140	226940	142670	208990	216010	277780	337530	120540	209310	212570	419460	297990	273590	417630	193420
P00734	231910	200870	267160	208680	521920	180190	277590	239570	197300	189410	383870	106650	126610	96669	135150	191460	167680	107270	80881	358960	195930	89197	93014	212300	228320	164220	275810	164670
P00736	116800	67768	99938	82338	183710	75769	107500	75201	63019	62006	145900	56383	56675	58399	66206	140620	51068	53898	32475	146330	31043	62251	45466	65437	101970	46893	89288	78830
P00738	1022600	1003200	1042300	662040	1233200	359390	1577800	1017100	60718	224780	620740	386270	244620	294910	460080	1057800	352130	451170	345550	1776100	496530	523140	200100	242570	702150	346610	1397600	221960
P00740	50950	25793	65612	86800	35971	36640	60613	31077	33735	12329	34441	17587	34871	12072	23726	94141	25338	41994	25945	0	16566	9772.7	0	0	104160	0	55018	0
P00742	0	0	0	0	0	0	0	0	0	0	0	0	0	0	0	0	0	0	0	0	0	0	0	0	0	0	0	0
P00746	140810	0	0	32935	0	64605	49447	0	39159	73231	41203	0	0	30078	0	108210	93664	0	37923	52456	46990	0	0	0	57350	0	131630	0
P00747	275010	225670	188000	194850	816610	204590	239450	369370	365550	215460	544730	113340	133280	125670	112720	701350	265690	99703	74189	362470	311710	135500	129080	287680	237200	116130	258740	85363
P00748	24835	75429	59021	70689	49401	30222	28062	61067	0	31492	64722	5628.6	0	28504	0	26780	28737	0	0	69206	0	0	40532	0	21309	0	0	17943
P00750	0	0	0	0	0	0	0	0	0	0	0	0	0	0	0	0	0	0	0	0	0	0	0	0	0	0	0	0
P00751	214290	321400	284730	267710	383550	236510	372360	266180	124220	161970	354580	161190	223630	163020	195220	257450	183350	126480	110090	302480	120650	318130	205020	136820	232310	166090	288470	281250
P00813	0	36718	0	0	0	0	0	39915	0	0	0	0	0	0	0	0	42880	0	52541	0	0	93317	0	0	0	88022	0	0
P00846	0	0	0	0	0	0	0	0	0	0	0	0	0	0	0	0	0	0	0	0	0	0	0	0	0	0	0	0
P00915	90836	512080	432350	145530	527430	347540	252750	1021500	190460	542860	710440	122200	180170	111510	269310	173070	132400	325050	180570	314100	42355	457270	162760	376070	144780	199000	237910	266160
P00918	588270	613700	256300	235410	559570	1498100	394060	127330	450980	55595	153730	325380	68827	48681	324710	49232	34306	982590	451400	293220	0	1118300	283880	434400	110770	1137500	807530	118180
P00966	64035	51768	76154	143720	71747	134350	48952	44389	76600	258350	90959	118960	127020	607130	90702	102680	363420	89169	139140	72538	92154	236880	46419	54121	69443	227610	53417	119710
P00973	0	0	0	0	0	0	0	0	0	21962	0	0	0	0	28957	31071	25259	0	0	25114	24675	0	0	0	0	0	0	0
P01008	368170	365610	477850	303470	623130	520370	355790	295230	187160	258790	491580	256370	175750	173880	232100	252000	381490	243560	241570	362210	241610	202920	282510	242070	302190	256200	516270	225540
P01009	840540	913330	1371200	1149300	2022300	1583500	1631900	623050	331040	495390	1544000	723140	397120	624470	480650	1232900	1071800	925830	577920	966020	1391800	1123400	793340	448770	727480	964690	1335100	478130
P01011	495410	458790	726270	754150	943560	478760	1142000	787000	449060	283680	860180	404480	311130	294960	476910	515020	541810	301550	326130	645070	958980	426010	1005900	384160	427830	555140	818750	898960
P01019	261180	353340	545150	265640	356900	480730	238580	239340	119770	192880	196510	188940	177030	150120	170080	361870	127300	131740	177440	498580	303090	141570	446490	175380	170250	269580	636380	142350
P01023	631440	412030	759670	458180	1162600	527000	810860	525880	372940	536190	880910	271750	347740	227260	304550	327170	235340	363130	375550	1536000	150380	401590	315850	712340	349240	487340	826330	262640
P01024	1178200	1058800	1120800	866670	1793200	729010	791270	822520	703860	742060	1148700	447840	407150	341240	750680	622530	542170	480630	397660	1565500	238100	628930	1056600	611900	804960	414960	1444200	641560
P01031	80649	82894	114520	79810	199790	61216	75131	93682	202790	45729	203650	36898	43963	39123	72754	288730	70023	39407	26770	142630	108190	47685	83331	53576	76310	37734	99569	37603
P01033	23689	42544	27841	66562	78343	16100	93919	71799	115130	52884	81283	30639	0	99857	45171	487640	288970	83887	29511	62344	357370	80033	23868	68159	63775	183970	23745	45995
P01034	144780	0	164970	0	123250	132690	50604	54149	186140	65295	18554	123770	73649	124080	0	120750	133420	153240	141470	83347	93358	68113	0	105460	0	219560	111460	70483
P01036	0	0	0	0	0	0	0	0	0	0	0	0	0	0	0	81600	0	0	0	0	188020	0	0	0	0	0	0	0
P01037	0	0	0	0	0	0	0	0	0	0	0	0	0	0	0	82449	0	0	0	0	161900	0	0	0	0	0	0	0
P01040	15952	50955	53854	20094	51101	207060	20382	239300	18529	0	16305	134620	897080	21328	60380	19723	30837	60654	77669	107620	40093	33732	81487	0	31902	55602	14839	129920
P01042	206330	217700	274290	192770	409480	328630	218660	159280	150910	174410	305950	116220	120030	95719	176470	252520	130700	107320	93289	276820	162720	101140	115120	175130	166820	124660	328520	156550
P01111	0	0	35573	29670	30922	27553	24531	0	32034	23063	22073	0	32919	0	0	28514	18756	23533	26662	0	43274	0	33817	20745	27951	0	0	47096
P01116	61626	114330	0	458450	79318	112040	126210	87156	124470	141080	113950	112600	108180	81760	108460	107970	131490	130660	119500	112840	119050	113380	201310	107200	115700	109150	114380	142070
P01137	0	0	0	0	0	0	0	0	0	0	0	0	0	0	0	0	0	0	0	0	0	0	0	0	0	0	0	0
P01266	0	25006	0	29976	0	0	167500	9290.4	0	0	0	0	36547	0	0	0	0	0	0	16189	0	0	0	0	0	0	0	0
P01344	0	0	0	0	0	0	0	0	0	0	0	0	0	0	0	0	0	0	0	0	0	0	0	0	0	0	0	0
P01350	0	0	0	0	0	0	0	0	0	0	0	0	0	0	0	0	0	0	0	0	0	0	0	0	0	0	0	0
P01591	821660	565320	883320	369330	629570	291800	692710	237830	552240	1782500	542520	346510	232480	244140	102240	185540	383160	705150	481140	377570	91756	427050	623770	466350	134860	734470	651150	240370
P01594	0	0	0	0	0	0	0	0	0	0	0	0	0	0	0	0	0	0	0	0	0	0	0	0	0	0	0	0
P04432	0	0	0	0	96880	0	0	0	0	0	0	0	0	0	0	0	0	0	0	0	106800	0	0	0	0	0	0	75338
P01599	0	0	0	0	0	0	0	0	0	0	0	0	0	0	0	0	0	0	0	0	0	0	0	0	0	0	0	0
P01601	0	0	0	0	0	0	0	0	0	0	0	0	0	0	0	0	0	0	0	0	0	0	0	0	0	0	0	0
P01602	0	0	0	0	0	0	0	0	0	0	0	0	0	17590	0	0	0	0	0	0	304510	0	0	0	0	0	0	0
P01619	1422500	423130	1117500	378900	1021200	675540	595230	1349600	603900	787540	1207000	374420	558740	920940	456950	1640800	584260	854410	370640	1058300	964840	727640	556070	457680	415460	377660	745090	383110
P01624	384320	256940	767140	0	1006100	568020	905460	972230	376960	850560	1558500	0	268670	532050	0	684780	498100	640040	0	922760	977210	915210	526610	0	417420	365310	0	503900
P01700	0	0	0	0	411950	185850	0	0	0	279920	0	0	0	484170	0	423710	0	244140	0	0	485120	0	0	0	0	0	0	279650
P01701	0	123150	0	0	148090	0	0	0	0	214600	0	0	0	0	0	110000	0	256390	0	0	0	0	0	121610	247600	115380	178820	0
P01714	0	0	0	0	0	0	0	0	0	0	0	0	0	0	587150	0	0	0	0	0	239280	0	0	0	0	0	0	202580
P01717	0	0	0	0	0	0	0	0	0	0	0	0	0	0	0	0	0	0	0	0	0	0	0	0	0	0	0	0
P01721	0	0	0	12256	74764	28014	19556	14365	0	0	0	0	0	20652	0	30810	0	43346	0	25625	0	26791	0	0	0	17552	0	0
P01742	0	0	0	0	654070	0	0	471460	642920	0	371670	163020	0	418860	260090	1336500	218460	472560	191780	290400	0	281620	42414	0	0	122110	0	355490
P01743	0	0	0	0	0	0	0	0	51448	0	0	0	105090	0	0	76392	0	33762	0	0	0	0	0	0	0	0	0	0
P01763	0	0	0	0	0	0	0	0	0	0	0	0	0	0	0	0	0	0	0	0	0	0	0	0	0	0	0	0
P01764	0	101830	378720	0	438070	217350	321520	0	0	309950	427290	113250	159150	252410	111120	208250	170770	0	0	334430	256150	0	1721300	0	311440	151750	168550	279760
P01766	0	0	0	0	0	0	0	0	0	0	0	0	0	0	0	0	0	0	0	0	0	0	0	0	0	0	0	0
P01772	0	0	0	0	0	0	0	0	0	0	0	0	0	0	0	0	0	0	0	0	0	0	0	0	0	0	0	0
P01780	0	0	0	0	0	0	0	0	0	0	0	0	0	0	0	0	0	0	0	0	0	0	0	0	0	0	0	0
P0DP04	0	0	0	0	0	0	0	0	0	0	0	0	0	0	0	0	0	0	0	0	0	0	0	0	0	0	0	0
P01833	474950	181010	313700	383660	32164	60048	272130	0	441990	17655	0	38455	80431	4771.5	10153	0	104230	182900	400200	133140	0	763580	158110	80346	82449	80746	333070	17613
P01834	0	0	0	0	0	0	0	0	0	0	0	0	0	0	0	0	0	0	0	0	0	0	0	0	0	0	0	0
P01859	3577600	1795900	4388700	2171800	5819500	2941100	3328200	3569800	1236500	5083900	7869400	1578700	1564500	949160	705610	2208300	5763900	2285300	1214400	6954300	3034700	2433300	4307000	3106300	3392600	2076200	4449200	738970
P01860	7246400	1476800	7985000	2706800	12824000	3755100	3985000	6554300	2595700	10707000	12439000	2451100	958890	3226600	1544000	1654000	3412100	4990000	2604600	3706100	1631800	2263200	4352300	8012600	5224200	2691900	5790700	2335400
P01861	310930	183110	359550	96439	1159300	253570	2022200	0	406760	314150	986180	60573	169940	0	467260	291950	102280	163020	0	486550	189330	163650	402120	627360	263710	0	908310	0
P01871	885900	482520	790210	255490	274840	351330	532450	349370	380400	608100	980210	233220	328030	1078700	27439	249610	463990	766540	254500	827890	200780	336010	246300	269620	240750	493280	323130	211520
P01876	1948800	1337500	1827500	738290	2177700	1240300	1303300	1523600	1190200	3236200	1446900	861800	787620	327320	64253	1780600	813270	1135500	1117700	1000900	465760	1274700	2977200	1281200	314560	1280200	1552700	496190
P01877	0	0	0	0	0	0	0	0	0	0	0	0	0	0	0	0	0	0	0	0	0	0	0	0	0	0	0	0
P01889	255860	231510	206580	297610	260550	193170	320700	400800	281090	308220	210590	78198	257090	415820	213240	353940	256760	360010	227260	267150	281850	320230	229930	158850	224640	235320	159430	223260
P01893	0	0	0	0	0	0	0	0	0	0	0	0	0	0	0	0	0	0	0	0	0	0	0	0	0	0	0	0
P01903	308710	257760	531540	394580	241050	442330	398260	234260	443210	385390	198920	234820	526960	502020	350420	296840	210440	372690	276890	195390	101530	311550	112420	223280	352510	247070	229680	272360
P01909	0	0	0	0	0	0	56564	0	0	36338	0	0	0	41419	0	0	0	40391	0	0	0	0	0	0	0	0	0	0
P01911	422020	319320	784910	386560	0	63766	752810	122410	0	770960	656720	57377	721260	621900	0	258600	273880	414250	241230	185060	110460	577220	226500	360150	666760	297640	521560	307110
P01920	39700	0	0	59380	37147	21323	107660	25774	52981	60896	0	49429	0	68884	0	0	15565	106720	29984	42680	24275	0	0	48806	0	59267	0	0
P02042	209580	1360000	1378700	463350	875180	906390	1091700	2371800	694490	1220400	1197000	389780	778530	353990	1231100	700260	433170	802380	478240	1019400	155420	1339400	805140	1163700	616030	581790	723100	767090
P02452	3938300	2031200	3559300	1840400	5197600	3143500	3686200	761840	1882500	2338400	6999000	1977500	984790	1415100	3621700	2504600	3318000	2057700	2008600	2081600	322630	900840	1497700	1230200	4630300	1417200	5601400	3427700
P02462	1598300	770990	405850	1402000	1225600	1157300	732370	851280	370990	947360	886000	1121300	704090	688960	160030	753140	750540	748960	746310	532350	168310	389980	301900	738450	1831200	315330	2130300	331020
P02511	256600	128390	107670	261600	258500	229530	313830	256680	128000	224080	205210	186710	142780	102910	70189	113260	132140	180060	246130	230750	16829	203240	10412	324020	300460	227330	362090	45326
P02545	2735900	1632500	2791800	2476000	2348900	2296800	2420100	1384300	1970200	3764600	3009900	2019600	1916400	1375500	1859400	1284400	1369800	2459300	1646400	2093400	1119100	1951800	1805100	2176600	2878100	1661300	1845400	1832000
P02549	0	30677	0	0	26810	0	17225	100870	16926	35771	60110	0	0	0	0	0	0	18176	0	45638	0	34986	0	33945	0	0	0	0
P02647	1553700	1152900	1704800	1393500	2325100	1840100	1480300	1134300	1195300	1291400	2501300	781470	783140	542560	881680	2535000	721470	816560	898910	2150100	1021700	724870	229090	1540900	1151000	1310800	2639100	834500
P02649	168500	122450	211110	104980	346730	135810	170880	109220	343630	156510	287210	159250	102340	135270	141410	663120	170450	117840	107420	233070	273310	127110	40547	196560	99706	146330	159770	123920
P02652	232840	206000	357940	240940	418030	367950	258650	137210	107470	158670	291950	117420	147360	116250	174120	282620	92825	155850	131010	335190	130240	83576	37098	144740	236410	224870	474240	183820
P02654	28297	53572	70281	76950	176200	50683	107240	48273	136860	21070	147350	39841	41622	40139	50246	101240	60621	58291	55530	110350	42790	54213	38513	52440	46916	92352	61207	53192
P02655	0	0	0	0	65074	0	13278	0	0	0	0	0	0	0	0	0	0	0	0	0	0	0	0	0	0	0	0	0
P02656	0	0	0	177240	260120	0	189190	170440	0	0	0	0	0	0	0	0	0	0	181890	270080	0	0	0	0	0	183740	141420	0
P02671	1070300	1560600	1541800	1121300	8415100	573000	1260900	2439300	535040	527890	4637800	453690	731300	855740	956850	1340100	1544000	502860	469790	2988500	462300	906460	467510	772640	709550	925040	1190900	550650
P02675	928920	1730200	2059600	1351900	12707000	634840	1179900	4076700	546150	551250	6375600	514680	970090	1458100	1236200	2697300	2490100	535590	496130	3446100	916830	1127000	1710000	840160	876010	1189800	1322200	725000
P02679	604930	998050	1184800	797050	7441600	365860	710590	2331400	317220	357540	3864700	324190	540280	828690	809920	1651500	1319000	344870	330240	1799900	551490	697090	1019300	588760	580750	731970	830850	428500
P02724	0	0	0	0	0	0	0	0	0	0	0	0	0	0	0	0	0	0	0	0	0	0	0	0	0	0	0	0
P02730	37028	200620	257740	55576	159570	95913	122420	475660	132850	146070	257630	48414	107000	54481	179940	62688	87726	81727	62605	205950	41408	168820	64504	145410	105330	44582	83108	104990
P02743	214190	265520	392090	1773900	487990	461100	1385700	288680	1143800	297520	440750	710840	330770	167250	372420	424460	322190	789980	156430	312580	101990	402060	166710	286530	754560	749190	397770	408740
P02746	196580	134220	177860	134770	224910	95893	193050	171630	179950	117530	223740	123030	101820	175090	143010	221000	179940	112290	76075	193470	110510	118010	107950	120660	102260	117440	162940	98734
P02747	150090	89996	182690	119840	223690	87915	127720	86933	138210	73919	193580	100970	90970	105820	155490	163020	107230	82197	46343	157240	87775	79422	99781	92032	125780	68804	128730	120290
P02748	174120	165180	260170	314260	371380	172280	389710	237060	725000	118920	487600	164300	83355	121400	210870	862150	317980	112520	103360	223260	425750	143670	112050	184380	164680	129720	221620	135780
P02749	158410	179220	247280	219560	400280	315140	313740	200040	243740	189630	253940	109900	162090	124470	183020	252300	185360	122760	68825	215630	227050	157210	152100	156630	406400	154940	235670	167870
P02750	74145	41636	118190	110620	81910	62731	165750	27161	19836	20868	127770	42297	22073	19911	19424	59133	65945	25249	29032	76908	30979	54400	45663	23225	0	78475	116860	44768
P02751	835990	1929700	1751900	949420	4293400	697050	1034200	1689100	1572600	472410	2940900	1469700	911070	1828600	2030500	4557400	2081600	653030	736770	1453100	1230300	1015700	1729300	1182500	2386700	406540	1197600	1507800
P02753	54406	66141	79776	52032	58003	123960	34144	55026	55600	65852	58537	45424	48302	22810	51360	50193	41166	21104	40116	75953	29385	35576	43729	54551	55026	31864	111250	43279
P02760	271200	181870	351090	164940	296470	252540	310870	162740	384890	194830	267430	173670	172580	120000	136720	357700	167470	140660	135290	273430	144470	130390	165990	211160	168220	167250	522450	129270
P02763	840280	1133200	1468200	924980	1182900	909710	1602800	459230	184040	267710	1376000	565440	361860	330250	310070	639410	649110	655130	535610	1388800	1319000	429930	573330	297140	243030	733240	1289400	524610
P02765	385340	490970	88694	232590	579200	555410	323390	187430	98895	339870	331660	147910	118810	123410	32429	246880	181120	201910	211750	313370	172830	164910	250060	198150	229180	153760	435420	83941
P02766	740900	913500	704100	566340	793960	1425900	393330	344840	178140	409300	455380	486090	359370	229110	261190	541130	385000	415770	468850	652960	372480	240650	162920	254030	585210	351420	725440	269760
P02774	185790	211790	292220	245070	347190	346830	250230	141250	115440	230870	308340	132180	90377	92064	143840	233750	148740	152240	98885	253360	358690	124070	164390	141200	176520	166940	430940	155570
P02786	101090	139410	66074	42768	67227	33489	73289	314150	164010	45950	62004	225670	91615	466010	69818	374250	484510	86691	121490	113810	509810	187200	279970	72407	69531	45648	81981	237930
P02787	3010900	2557100	1975400	1534900	4186900	3272600	1546200	1617100	964590	1439700	2536400	1199900	1055900	1264100	1048400	1734200	2028300	1389200	1254300	2185400	1306600	1690800	1621300	1127100	1314500	1167800	3355200	1391700
P02788	71756	517160	499730	182710	1924500	167450	460830	707670	929260	68338	932070	280890	313660	97618	114660	151470	199480	1211500	1136300	2080000	1273600	515370	3443100	945440	168940	600850	137600	2240500
P02790	1821400	1792900	1164300	1729300	2040300	1427400	2049200	1092300	423360	786060	1102900	1025400	764760	771600	461470	1051800	1114500	822910	680110	1918800	816380	954920	569060	785240	931980	1033600	2211600	532270
P02792	174180	850170	112460	490940	717120	381060	439490	574190	419470	477420	4164200	629920	427690	777180	380690	2249700	1439800	529520	620310	1530100	650450	2237100	854670	440730	914740	618970	182430	1037200
P02794	124730	362180	139390	281450	332410	202350	215210	272570	219690	293020	1106300	306570	223550	245680	53809	596330	414670	366570	284670	636200	539830	594620	299790	284060	521050	347390	117060	368420
P02810	0	0	0	0	0	0	0	0	0	0	0	0	0	0	0	0	0	0	0	0	0	0	0	0	0	0	0	0
P03897	0	0	0	0	0	0	0	0	0	0	0	0	0	0	0	0	0	0	0	0	0	0	0	0	0	0	0	0
P03905	26899	0	0	25104	0	36395	0	0	0	0	0	0	0	23095	21285	22860	0	58315	0	24213	0	0	0	0	31770	0	0	0
P03915	0	39517	70799	44408	21536	26175	38658	0	60654	0	30901	52339	57905	0	72876	26959	102320	83517	75966	56439	44096	50621	74819	57313	52168	129930	39915	29595
P03950	0	62178	0	49962	52048	63101	91523	28399	0	43851	65837	62812	0	25545	0	118240	52725	32383	0	0	35743	20766	0	0	100930	49667	0	0
P03952	82250	31354	54189	42121	96658	52984	51935	48867	0	36675	70439	0	39364	26023	26876	61602	36487	28276	0	98685	64569	0	0	51628	0	0	83797	0
P03956	0	0	0	0	0	0	0	0	24172	0	0	31847	0	38903	0	0	0	0	0	0	0	0	0	0	0	72338	0	0
P03973	0	0	0	0	0	0	0	0	0	0	0	0	0	0	0	0	0	0	0	0	0	0	0	0	0	0	0	0
P04003	181570	202640	235410	178430	379780	83699	310690	322400	315390	111210	337470	69540	120200	130430	227330	269370	198000	101200	80952	443680	123990	133890	185700	194720	159430	175320	281440	126640
P04004	433990	271410	518790	559680	1956100	440290	645990	672610	4159700	544560	1400700	467430	264030	479890	594630	2011400	658900	379730	358740	573870	687830	280010	333250	810660	582120	404810	440890	309090
P04035	0	0	0	0	0	0	0	0	0	0	0	0	0	0	0	0	0	0	0	0	0	0	0	0	0	0	0	0
P04040	280600	333430	295850	323320	250730	215050	253180	358770	1224700	852550	331740	148050	207980	204540	509900	161370	343980	263870	411330	303730	170210	325260	384370	332340	144640	202460	269060	282230
P04062	49160	85790	60739	51658	0	45903	44532	42088	75332	36484	39574	51999	38788	64669	38475	40421	40173	44615	37413	36169	94106	64349	91230	52276	32601	95209	0	36289
P04066	384200	302120	102850	216900	130850	312220	194400	0	136970	188510	0	246280	125950	247260	70685	72334	540420	338990	322840	170200	187770	0	228490	182800	130240	662030	207690	180490
P04075	1324300	1423600	1398100	1689000	1274800	1457700	1300400	1924500	1648400	1179500	1124900	1606300	1628500	1489400	1332600	1566000	1925800	1649300	1737200	1269500	1152200	1645800	3546400	1727600	1432000	1167600	1699900	1276600
P04080	435510	360670	59090	398640	228110	593980	413620	863620	175450	472720	390000	757320	720280	865470	0	368480	475240	661750	432480	323870	669520	664860	252380	320720	436370	472210	378980	244190
P04083	1032600	736580	1194700	882980	1145600	1398200	882700	1045500	677420	771030	1196800	1234500	2960800	563230	1403500	686170	595220	997690	732530	1112600	778150	529820	594290	784950	884270	689590	850600	1018800
P04114	541530	1185300	793560	518880	2559000	364420	740090	952510	930980	424150	900830	375720	722290	379880	756080	463940	217860	281990	490260	2136700	158680	437660	377270	598650	528360	530900	829910	645700
P04155	181980	342460	19312	186430	495610	288510	155620	0	189250	0	0	102910	3563.5	35163	0	0	0	409400	0	77106	0	505850	0	145550	0	344990	157840	0
P04156	132460	37360	63609	87587	68618	77073	85696	46622	38574	85078	74054	54130	48436	39231	0	22255	36461	77504	70453	81405	32185	37612	19362	105250	62112	41148	59233	30462
P04179	217740	281560	426930	575550	533690	212130	393460	436900	516520	341990	359470	413630	442950	456890	569620	461580	316180	486580	342090	597450	139060	485770	537400	307040	403100	505350	179850	909210
P04181	81046	62808	0	170300	65428	203150	71300	131400	102410	107370	47516	89402	96758	153420	96560	147000	114470	37327	265070	76138	446980	148480	192340	71019	72354	97352	95481	185930
P04196	134090	183490	295920	287680	522100	248220	227080	81483	204920	205580	250010	111990	126710	108180	174210	223450	125850	35491	54415	286910	76637	104970	83831	150570	243120	112360	368230	132880
P04216	1093500	823020	1713500	820470	1280300	809660	1476400	736890	618280	1432700	1729000	675890	257550	642370	772690	901800	849570	1005400	817970	1248300	325840	807310	387590	1214600	1103900	674370	695580	367940
P04217	273190	231270	220640	217640	358470	222940	240670	120920	94108	105580	189340	101990	65598	113420	77454	152040	98095	103660	115330	235670	87295	126060	62170	100650	116410	133030	294710	100190
P04233	337500	172180	436910	339380	186530	311950	267790	151890	558240	363080	228310	273250	564950	655170	426740	232080	68818	407300	360700	193210	78243	262380	209920	267640	287260	276580	202120	310670
P04259	0	0	0	0	0	0	0	0	0	0	0	0	0	0	0	0	0	0	0	0	0	0	0	0	0	0	0	0
P04271	0	0	0	39603	37801	27933	22357	0	0	0	25439	0	0	0	0	0	0	0	0	0	0	19819	0	0	72256	20726	22843	0
P04275	128090	71699	196330	127500	464920	139300	159860	86625	115010	71954	169200	59360	66250	55763	135430	49255	52925	152840	68203	91739	13825	43982	43482	85965	168090	65373	84461	57123
P04278	0	0	0	0	0	0	0	0	0	0	0	0	0	0	0	0	0	0	0	0	0	0	0	0	0	0	0	0
P04350	0	0	0	0	0	0	0	0	0	0	0	0	0	0	0	0	0	0	0	0	0	0	0	0	0	0	0	0
P04406	7485500	6757800	6286000	8049200	7297900	7525600	7656300	11193000	5584400	7970700	5749700	6658800	6948900	10045000	5092000	8360800	7510100	7674200	8043300	6901400	5707700	8030500	6542900	8983200	6946200	6521600	7613400	5706700
P04424	76189	162910	27089	90401	54768	84355	104520	64999	60447	53693	24417	212690	33277	69514	97195	37823	201640	140810	161620	66767	14078	147170	133920	101390	59903	234160	68045	55914
P04430	0	0	0	0	0	0	0	0	0	0	0	0	0	0	0	0	0	0	0	0	0	0	0	0	0	0	0	0
P04439	890600	753740	842420	535990	459290	550440	744870	1720900	730940	928870	543420	590080	1908400	1697200	893390	968450	542090	845670	528380	715720	821150	983820	604420	634880	441400	515330	377070	722380
P04440	0	0	0	0	0	0	0	0	0	0	0	0	0	0	0	0	0	0	0	0	0	0	0	0	0	0	0	0
P04626	55024	81224	0	57197	136310	86043	88609	171610	95230	10254	22857	7065	132450	15150	0	70309	2640400	0	156960	829440	6860.7	28392	9686600	8028.6	25327	0	0	0
P04632	241460	172400	199900	216650	248350	269910	266430	184330	213920	325620	260130	214810	270360	203810	248590	154260	213150	341860	293830	237670	107600	209890	146510	223850	203890	256780	182400	171130
P04637	0	0	0	0	0	0	0	0	0	0	0	0	0	0	0	0	0	0	0	0	0	0	0	0	0	0	0	0
P04745	0	0	0	0	0	0	0	0	0	0	0	0	0	0	0	0	0	0	0	0	0	0	0	0	0	0	0	0
P04792	8324300	5033500	8236800	5970000	6532900	8696400	7405100	5732500	3817200	4684500	5342100	7837100	9073800	2795900	3734400	2979500	4038100	4429300	7630700	4827200	1507800	4438700	4926700	9281400	7041700	5096100	10058000	2454700
P04839	44232	63119	62629	55932	85326	35201	53613	87582	108190	79966	90631	26185	44717	76205	235840	74464	51761	113980	77267	125380	146940	70884	103520	60748	46669	45787	46334	143350
P04843	327530	501970	434410	353080	477160	357580	439720	524240	539530	450670	569950	521350	486800	612330	511120	770790	490090	568870	532460	531900	904870	522100	672670	381930	464400	715830	279230	399920
P04844	261010	470520	467550	316570	417850	303390	383980	434930	539010	401210	492710	400650	466710	594830	572610	707310	431850	518420	484150	504010	861690	449430	575940	312010	451740	677310	222510	433780
P04899	593490	418400	770240	832440	755880	708910	713680	423590	538400	574700	724260	534940	474340	409900	780910	526520	410040	747790	493050	690290	473750	427590	330210	528030	680380	519940	561850	470210
P04920	0	53717	0	0	0	30133	0	0	0	0	0	72921	0	28171	0	0	0	112920	0	18222	0	81203	59227	0	0	340330	0	0
P04921	0	0	0	0	0	0	0	0	0	0	0	0	0	0	0	0	0	0	0	0	0	0	0	0	0	0	0	0
P05023	472640	427380	314050	331060	267020	574690	381230	499790	571290	639670	333210	593710	402230	537210	348800	444820	697740	454100	744280	305440	488050	459920	747290	394250	393480	440070	403450	741470
P05026	284380	241680	157210	203570	121170	373590	227420	299300	465060	442740	142980	353100	225660	237010	239120	252320	509440	268390	566100	163150	346510	314860	608980	278360	231370	280480	251660	605990
P05062	8627.1	40608	16614	20181	0	0	0	0	57868	0	0	0	0	0	29995	19506	0	49551	155800	0	0	0	0	2967.3	0	565020	0	16283
P05067	345410	254960	428270	0	319570	133710	280410	0	259580	0	0	0	326520	263110	249270	159830	274040	276300	268820	299220	122120	75374	310300	0	0	0	0	103750
P05089	0	0	0	0	0	0	0	0	0	0	0	0	0	0	0	0	0	0	0	0	0	0	0	0	0	0	0	0
P05090	53834	47821	70682	70693	111640	55181	108170	55375	74481	53702	0	115290	64216	46631	85462	72133	78819	97850	42090	83764	68669	74727	52974	67535	92554	74165	81292	86595
P05091	248600	154830	147530	496580	368170	580660	481450	173030	612160	652350	133480	185470	142280	440950	406520	246910	426040	623500	262230	292580	369880	523220	388760	579400	141860	418060	636420	244620
P05106	0	0	18384	25136	27426	0	0	32172	0	0	0	0	17756	0	0	0	0	0	0	15947	0	0	0	21384	0	0	0	0
P05107	48290	50891	75769	71232	111980	53909	58785	72712	127830	82306	97173	54328	38680	64515	167610	90491	67066	115890	84008	117060	176240	62707	116900	68226	41679	77023	34302	130550
P05109	308680	1320100	749730	591730	4723500	816970	1120700	3585100	1890600	386660	3558100	1462600	3081000	464510	514200	719800	1397500	3602400	3970900	5677800	4935100	1783500	9683300	2183300	661850	2169700	305410	8028600
P05114	0	0	0	0	0	0	0	29052	0	33216	0	0	0	0	0	0	0	0	0	0	0	0	0	0	0	0	0	55478
P05141	442580	405440	351230	427320	161750	444730	349750	226230	660020	328180	268310	335820	282200	626820	381100	410830	1013800	375760	371420	247650	505420	553520	440800	271560	321820	1177700	256970	578650
P05154	24010	31232	35174	0	49423	40961	0	24035	0	47359	0	25627	0	0	0	22257	0	21603	52869	29280	0	0	0	0	49471	22280	48209	0
P05155	266590	350650	302170	374190	473040	311420	428010	314650	187830	329400	531340	217940	178260	183560	292050	409320	234570	247810	165520	409810	305680	230340	174170	280870	229950	236210	418500	252640
P05156	80183	118170	63845	82937	138990	112770	119540	88514	48502	72203	128680	31803	53757	20152	39812	127880	67368	36733	0	121590	49685	46476	51897	53172	50729	27940	95405	119930
P05161	467940	194870	25384	136450	59157	135580	73669	101040	44039	121990	62450	144590	276370	149500	0	191510	86399	92262	96172	163570	377390	179330	259730	84966	108790	101290	99154	42932
P05162	0	31372	0	0	0	0	0	0	0	0	0	0	0	0	0	0	0	0	86815	0	0	0	113010	0	0	0	0	0
P05164	98057	575670	620110	245840	1966900	82840	408880	966510	781800	91123	1472100	304290	256480	158320	175800	254790	452850	1400600	1218900	2460100	1816900	626210	3651600	975170	227610	861760	111590	3796600
P05165	81814	41521	32753	52237	34564	16800	54729	22292	113240	214800	34129	66455	53580	0	21013	22711	72484	114830	160850	42918	48385	139820	32647	82640	58925	230180	63096	70550
P05166	78542	59679	73753	70192	42154	83119	54521	28666	136130	196110	24363	72780	38096	25384	52750	43376	83242	105050	132380	30894	30006	118570	52339	114920	44153	267620	41256	26291
P05186	0	0	0	0	0	0	0	0	0	0	0	0	0	0	0	0	0	0	0	0	0	0	0	0	0	0	0	0
P05198	151860	336190	253700	195300	226730	201810	229750	243290	318300	229550	210290	279750	299430	279070	255580	329660	286180	206030	256420	263100	399940	353340	491760	229630	192870	289240	175930	308610
P05362	22342	0	68358	46668	60218	26530	68113	78910	70389	52712	57162	44495	68338	91034	81098	138000	26935	78552	46962	49163	84616	49003	84093	22298	67017	44641	0	86086
P05386	341350	462840	467670	356240	515570	602190	361480	629780	597760	146320	0	363220	575660	628560	461980	694360	294480	225950	400530	588630	668490	588900	624500	200560	511970	766160	0	366810
P05387	731630	1094700	1302800	965230	1097500	1298500	1061600	1000900	1200900	689310	821320	881880	1183700	1132800	1296400	1444600	996830	1043000	1005000	1123800	1350600	937070	1586700	710660	1010800	1347300	846750	1455100
P05388	414100	607560	572480	542040	579700	491340	620090	700920	796740	567490	605620	511130	621700	697570	692180	882300	567630	588030	602080	666120	893300	638420	890230	624610	548180	745710	492800	787830
P05413	88750	53302	0	151120	114550	144360	185240	51773	62022	75453	38863	184740	70521	37391	59596	46457	37530	66542	37304	32743	14099	104640	0	42979	143120	192350	43313	0
P05451	0	77583	358150	0	30768	14708	20118	0	327770	0	125430	39916	26889	0	55542	120560	0	0	188340	0	0	425160	0	543670	23344	99925	0	4570500
P05455	106490	179390	117710	134910	123090	129400	136500	190060	156000	146310	110900	128010	138560	266870	134860	252010	151290	113240	124970	116810	304600	224070	182240	123820	121170	137930	83873	195490
P05546	80322	71514	38817	37675	148050	61491	47300	98637	19624	41735	82794	32182	21203	27554	33253	50360	48799	26822	21300	71499	33671	30470	18332	34301	55180	25110	97999	17981
P05556	314390	241740	487770	551930	437380	437030	345700	327260	293070	304900	342290	425640	375480	267520	428870	276040	254900	317080	303800	297600	157480	233550	190940	416650	579930	204100	611890	306930
P05771	0	0	0	0	0	0	0	0	0	0	0	0	0	0	0	0	0	18093	0	38022	0	0	0	0	0	0	0	0
P05783	1698200	2350000	2471500	1418600	1040700	3462200	1914700	1191700	3167600	4102900	1794100	2776300	4368400	4916000	2459500	3547000	908260	3527900	4286800	1189000	3688000	4852100	1565400	1751400	1058200	3288000	1901800	1234900
P06132	0	68819	60448	59816	57562	63197	69987	63218	56089	41163	33548	60979	67951	40177	72271	41062	50013	63120	55615	64626	60933	61582	56897	52322	56988	61250	0	50258
P06213	0	0	0	0	0	0	0	0	14574	0	0	0	0	15707	0	0	0	0	0	0	0	0	0	0	0	0	0	0
P06239	0	0	0	26750	0	0	0	0	21259	0	0	0	0	0	0	0	0	24099	0	0	0	0	0	0	0	0	0	0
P06280	0	47121	20836	21581	0	28317	27804	48915	58859	0	0	0	31348	71573	16618	81362	18420	22438	0	33218	90163	27471	42132	0	25773	33542	0	31071
P06307	0	0	0	0	0	0	0	0	0	0	0	0	0	0	0	0	0	0	0	0	0	0	0	0	0	0	0	0
P06310	0	0	0	0	0	0	0	0	0	0	1578400	0	0	0	0	0	0	0	0	1432800	3408300	0	0	0	1500900	0	0	0
P06312	235150	0	335960	150750	347390	163460	353330	236300	245680	198750	418580	88913	202730	195210	173890	383430	266500	347420	0	296910	272320	226650	193270	153870	241240	117470	232910	237730
P06400	0	0	0	0	0	0	0	0	0	0	0	0	0	0	0	0	0	0	0	0	0	0	0	0	0	0	0	0
P06454	705770	1886000	3034100	1370900	2091200	2390300	2180800	2108400	1998100	1106900	1600300	1456400	2386400	2299100	1981900	2066500	1390800	1776600	2234300	2213500	2513900	814420	324470	1284500	1254400	1175900	1153200	2237900
P06493	0	75428	0	0	0	0	33705	165140	85166	0	0	67426	92640	142370	83425	73032	88438	57456	62943	44113	248130	45283	103600	40799	0	30741	0	66565
P06576	2508300	2342800	1616900	2072500	1678100	2253800	2208500	1733600	2010300	3131800	1603800	1942800	2092100	1750000	1763300	1427300	2460900	2443300	2785100	1702300	1267200	2293500	2034700	2863800	1838900	5875200	2448200	1853900
P06681	447320	505970	788370	404440	871490	553220	569690	743910	268800	396020	902450	328640	235530	247710	314990	1009700	361010	240660	0	452800	206570	253860	303950	180410	291540	179900	576140	667580
P06702	414520	1813100	413820	597600	5868100	819860	1267200	4668100	2082200	383460	4125500	1656300	3180200	587280	136690	908280	1550400	4928600	4812300	6890000	5691100	2396400	11522000	2813000	762410	2618400	288830	9090600
P06703	3091200	1820600	2235600	3294600	2723700	3375200	3300200	2050600	3628400	3982600	3350900	2305300	3409400	3168800	3342600	1397600	4979500	5698200	3512900	2710500	2008800	4152900	3171200	3745200	3309700	4471900	3283300	2763200
P06727	71704	145720	23094	139070	257790	302020	72825	99600	172070	196220	357230	74004	152590	36161	79140	371400	65640	88695	170710	117790	188980	57705	11306	191900	147780	55392	268960	100350
P06730	81087	79362	0	67453	0	83708	79512	116720	89276	85590	96698	58122	75229	106060	20561	96625	119250	98052	104070	88946	219960	117430	127900	104930	78836	96259	64549	62918
P06731	9355.8	845650	943970	64962	32201	23995	161400	500030	1477900	645010	49431	543800	254600	2631000	155840	25073	7841700	221430	327800	77131	183580	608160	58160	253970	0	100870	16191	415700
P06732	0	0	0	0	0	21008	0	0	0	0	0	0	0	0	0	0	0	0	0	0	0	54112	0	0	0	90524	0	0
P06733	2914500	4756400	3413600	3992400	3311000	3120100	3297300	3785300	3545600	2590200	3093000	4472700	4256700	4274200	4134400	4827600	3977800	2795600	3935000	3484900	6438100	4414300	6975800	3720800	4292800	3010800	3588300	4145400
P06737	35505	44796	61658	46629	84921	37789	52445	50425	71231	71679	99964	42418	34538	31763	112240	79062	44724	63185	49159	91062	175410	55007	68284	45510	46376	44504	53004	87091
P06744	699590	579500	544770	665120	566470	653920	558870	921670	573950	683110	538750	695060	696610	874740	951720	949130	837700	586940	837620	657500	874950	831670	657020	770230	467910	597950	901990	1241800
P06748	464690	1226900	243860	493870	326220	403850	425040	595940	439600	305790	265270	440220	423560	1127000	173900	643990	688370	465190	552130	508180	720070	618010	489400	373670	426620	433540	249810	316520
P06753	1290600	1194700	1655300	1304100	1272700	1264300	1159900	1222000	1550000	1382900	1105600	1355300	1335600	1430500	2292200	1201900	1201700	1605700	1269500	1181700	1025200	1304900	1353000	1127600	1195900	1478600	908390	1559300
P06756	52906	45220	82728	61719	84582	57665	70823	45344	69001	44655	84772	63885	76694	64602	69518	85174	79377	27186	34990	76033	58006	52896	72462	53718	103520	23204	44880	75760
P06865	217460	218910	125780	94391	146990	120330	133940	151700	128080	197840	159210	236360	89685	82364	124190	166940	205700	241630	136500	170680	149570	214960	40798	116140	146520	233390	60336	99750
P07093	0	0	72705	29915	42373	37317	22930	0	125540	20759	0	0	64413	21764	75516	37200	19775	8336.4	0	0	42319	0	0	0	49980	0	0	64855
P07098	583690	1084900	157670	76694	60090	3585500	430510	0	445260	0	0	378140	0	0	49063	0	0	763030	36418	0	0	5334200	0	102430	0	8016000	0	0
P07099	247320	170840	233880	208150	284100	213800	156740	118720	115160	181270	249720	179910	152430	138260	140400	154470	199970	169290	185400	180990	115700	341430	203390	181280	184300	210050	199950	105720
P07108	48411	90860	52494	83377	62478	166480	59749	98105	48634	44059	0	141090	65437	272000	0	109510	127600	144350	142390	48855	0	108790	205030	0	0	134490	73177	175670
P07148	0	0	0	0	0	0	0	0	0	0	0	0	0	405450	224800	0	0	0	348850	0	0	0	0	0	0	0	0	1953900
P07195	474810	779080	943200	776820	701460	647190	544130	804250	407460	365970	506220	420910	702590	280860	928920	514660	201900	645350	762940	534050	377150	713130	183470	690780	645360	983040	1024600	428490
P07196	0	0	0	17033	0	0	0	0	0	0	0	0	0	0	0	0	0	0	0	0	0	0	0	0	42868	0	0	0
P07197	0	0	0	0	0	0	0	0	0	0	0	0	0	0	0	0	0	0	0	0	0	0	0	0	0	0	0	0
P07199	0	0	0	0	0	0	0	0	0	0	0	28809	0	9038.1	0	0	0	0	0	0	36524	0	0	0	0	0	0	0
P07203	575200	315000	400670	407260	353410	430040	476870	418160	402890	481650	471620	454280	470400	521590	420300	424520	521300	479630	486100	470190	371600	364960	313740	379340	376520	573000	567350	403610
P07205	0	0	0	0	0	0	0	0	0	0	0	0	0	0	0	0	0	0	0	0	0	0	0	0	0	0	0	0
P07225	0	25301	0	33121	55375	17947	26391	27464	40330	0	33393	0	0	0	24669	22008	38418	0	0	58027	14884	0	59374	21485	24537	15543	19518	19058
P07237	603750	1125200	762340	641190	1173500	961320	902250	1061400	1030600	553680	1202700	922390	1056600	1127900	1243700	1329300	976760	1148800	1651500	1152000	1093800	1285000	2045600	883950	913280	1537900	716390	1118000
P07305	874140	677070	1407800	1473000	1123900	1429000	1575700	756710	964230	1754700	1134900	1055000	745940	786200	1403700	844810	712420	1344100	981340	999530	1525700	764100	728850	1187500	1403400	1005500	823800	1143300
P07311	0	0	0	0	0	0	0	0	0	0	0	0	0	0	29644	0	0	0	0	0	0	0	0	0	0	0	24854	20810
P07339	688060	493660	741440	681660	564600	589540	670480	434440	718980	424720	723140	844360	786220	906040	1294000	725950	1277400	667830	639290	694390	408390	943730	1114600	481580	442790	1151800	497090	1104500
P07355	2746400	1499600	2560000	2159700	2176500	2554000	2660300	1799700	1887700	3043200	2476000	2173500	2741000	2257800	2528800	2087200	2506700	3359700	2354400	1992600	2150900	2103800	2101600	1834200	2752400	2163700	2080500	2166200
P07357	48450	71911	40009	30206	125820	66785	52668	102560	126710	33836	65748	39348	21136	14965	0	134700	37828	29454	0	63514	58622	28640	44814	33819	58908	29671	61358	0
P07358	66140	61562	110280	44238	127030	65526	81370	74695	141340	50864	124980	27292	19879	28899	35195	155520	75279	32084	11339	89074	84314	39342	30114	59549	88173	32595	67255	33211
P07360	95696	124910	101060	58221	174940	78813	92162	93890	136270	68481	85285	70954	42688	26190	40977	163470	84884	36948	0	110690	97164	61924	68125	46183	107820	43561	79163	0
P07384	329940	233650	385890	358090	341090	390060	367390	318540	350690	456270	313600	331470	473400	371260	357290	264110	372100	395670	378710	314610	221610	380430	371260	353170	309010	374790	347360	387610
P07437	2689700	3012600	3695200	3173800	5092400	2938900	2985200	3682200	2728000	2082400	2261400	3255900	3311700	3692500	3501000	3682500	2256400	2383500	2508600	3022400	3458600	2729000	2115800	2647000	3156700	2250900	2331700	3869100
P07451	0	0	89335	0	48706	94482	0	0	0	0	159230	0	0	0	0	0	0	0	0	58778	0	0	0	0	0	0	0	0
P07585	1024700	302410	648850	601160	997950	1039800	1057700	141480	311140	362960	1321500	369940	214940	143900	474460	520600	370540	711390	352340	346330	50352	144020	82580	402490	982090	295750	1173300	818500
P07602	179860	207740	242170	284060	322400	192310	216180	125910	241910	125710	301740	207160	282880	314590	369290	233920	277220	264810	217320	318620	191990	176330	296530	121220	211800	463900	143690	360650
P07686	180750	148260	116840	77933	96742	119440	92470	58379	103400	56465	75296	160540	56673	77738	103960	111120	85209	160610	104530	133400	71007	99157	171650	101900	69853	171530	104960	114000
P07711	0	0	0	0	0	0	0	0	0	51446	0	0	0	0	0	0	56185	0	0	37712	0	55623	0	0	0	69277	0	0
P07737	5586700	4553100	4660100	6243000	5487800	4876100	5982800	6444800	5224100	4790300	4831300	5151500	4693700	4715600	4958600	4492600	3319900	5480100	6912400	6112900	4489700	4616700	3729100	8221200	5192700	4994300	7138300	4879700
P07738	0	0	0	0	0	0	0	0	0	0	0	0	0	0	0	0	0	0	0	0	0	0	0	0	0	0	0	0
P07741	310540	357760	465560	352180	302910	445220	432970	308760	355670	323290	363190	422680	426420	579450	324270	357780	489600	538200	442320	384220	339630	579170	652230	440330	245510	479120	394440	415310
P07814	86603	138300	114150	100940	93275	99114	98890	124430	148510	123550	98228	124420	118290	171050	141130	148600	114810	116300	137050	109000	129150	123480	226060	115080	104960	145750	80642	161110
P07858	173990	219300	138820	343080	203820	300510	190430	377920	320800	154170	324360	344640	214420	370230	255240	369050	352880	322000	350690	407670	551210	436150	407170	229620	444260	501120	172070	240540
P07900	1066500	1040600	935940	920500	797910	1091500	928420	1543700	966010	950780	818340	1479300	915720	1815400	1117700	1496600	1352300	1096500	1185700	989140	1641700	1261700	2495200	901150	767260	961010	874650	1080500
P07902	29629	25831	0	33296	0	38651	24526	20906	24516	0	24556	34482	0	13961	0	13628	24196	37701	37771	30950	14942	40439	22993	28068	0	31522	0	22000
P07910	1298500	1618000	1602200	1398800	1354100	1309900	1527000	1556800	1983800	1555800	1362600	1402100	1747100	1847000	1974300	1749100	1543500	1401400	1598600	1650300	1997800	1416400	1360300	1449300	1498500	1391700	1057800	2161500
P07919	251800	186850	241310	204900	122010	242390	219040	176800	234390	338790	156750	244920	201420	227790	191170	129470	322260	246230	299780	150030	125370	264690	383790	322420	217310	457290	300640	158200
P07942	183640	174770	264280	166850	219000	180890	107880	197650	94337	88849	174700	169340	166200	142690	233680	212860	110510	101730	87003	149580	39908	69995	95429	95313	321860	70048	192230	132080
P07947	0	0	0	0	0	0	0	0	0	0	0	0	0	0	0	0	0	0	0	0	0	0	0	0	0	0	0	0
P07948	41709	36868	0	32376	23167	0	0	0	55617	0	35270	48667	0	0	17573	37806	60999	42020	28667	50292	0	37348	52016	0	29099	35684	0	41016
P07951	72772	54107	224220	0	75388	81384	64977	64876	0	0	85077	56745	61480	0	0	0	0	0	69038	70002	0	0	0	90186	73132	0	80629	0
P07954	179550	257250	201390	184020	140550	178180	184700	193190	225770	286650	190470	206600	204130	207880	198800	176230	317030	274480	277480	139000	104870	266860	228870	208060	161640	541360	255300	231650
P08123	15044000	7450300	17574000	7266200	18356000	13039000	17805000	2958100	8932700	8985300	25176000	7833500	4734700	5318600	13024000	10037000	11745000	7750100	6790700	8227600	1616100	4075400	5820800	5804900	19008000	6219900	22209000	13891000
P08133	1517500	898310	1861300	1766500	1800100	1350200	1580700	1154100	520690	1025600	1600100	1226700	1188100	812200	1446900	1141400	849960	1397900	1144100	1391900	443820	812340	572100	1438100	1649800	1002900	1716900	1025200
P08134	0	0	0	0	0	0	0	0	0	0	0	0	0	0	0	0	0	0	0	0	0	0	0	0	0	0	0	0
P08138	0	0	52357	0	0	0	38316	0	0	0	0	0	0	0	0	0	0	0	0	0	0	0	0	0	0	0	0	0
P08174	54259	35752	35831	41156	38798	19573	81792	0	222640	131420	0	52654	43819	74655	51165	23312	191290	44398	46135	0	0	47889	72979	77450	78835	0	55515	77096
P08185	35095	48154	43457	27992	38960	38298	0	0	0	0	33948	0	0	0	0	35783	23306	30035	0	40382	0	0	32376	0	0	0	43451	0
P08195	48347	193090	109640	67539	54666	68104	78762	116700	130370	77820	44230	228050	128870	441530	116260	246800	78664	78627	113250	90417	492520	156230	148430	70458	53739	112390	32380	302200
P08236	76162	40610	0	34155	21092	51123	47786	50920	78907	85691	48708	78591	12634	66290	43980	74171	140420	90951	43161	63714	95037	56930	58111	60064	25210	80753	32914	32756
P08237	97552	86794	152480	134580	94208	116960	73313	111150	34551	129860	103070	115680	96319	64826	100770	39678	62491	86971	149610	62216	68486	76249	39428	153240	133920	98951	164530	48927
P08238	2563500	3475000	3169500	2662600	2158100	2671400	2886500	5304300	3032600	2314000	2439900	4006700	4857900	4454000	4015200	4852200	3876900	2650700	2971000	3096300	4956500	3737700	7644400	2431800	3120700	2908900	2353200	4886900
P08240	0	65379	49521	39680	57689	39275	57367	123830	74158	36151	52033	40893	51006	101490	88496	98638	48099	51486	68907	53869	295940	74928	101550	56499	49789	105180	23673	57606
P08243	0	26037	12809	22147	0	0	0	0	0	0	0	0	24177	43246	17904	20016	0	0	21373	16842	16539	12484	22477	0	0	35498	0	22299
P08246	52886	445530	229910	174270	1122000	29328	323380	713290	594380	36844	1178400	212650	175100	108380	22240	260210	361440	1623000	1211300	1822300	2273300	502050	2990400	651890	103060	627540	66966	1854600
P08253	54418	55628	63799	57590	154560	57313	63571	0	91127	0	127350	40521	0	16378	59541	0	36575	0	0	125370	0	28877	45472	41282	100220	0	47387	65088
P08263	0	0	0	0	0	0	0	0	0	0	0	0	0	0	0	0	0	0	0	0	0	0	0	0	0	0	0	0
P08294	434940	169400	145570	397570	329970	388160	717730	291770	136770	392090	333330	254830	270060	78134	118280	148890	90539	308280	337210	231120	0	208760	400750	328690	344830	234210	421440	182090
P08311	1031000	958510	923680	817870	1806900	784120	997580	1128100	1237000	1770300	2606000	595440	795140	372370	977430	318640	689020	1788200	1551600	5984700	1121300	798970	2689600	1845900	1816500	1251300	351700	1283000
P08319	58586	0	0	0	0	0	0	0	0	0	0	0	0	0	0	0	6155.2	0	99931	0	0	0	0	45293	0	0	334180	8126.6
P08397	0	0	0	0	0	0	0	0	0	0	0	0	0	0	0	0	0	0	0	0	0	0	0	0	0	0	0	0
P08473	88101	0	143300	96941	0	48183	41183	287190	0	0	88719	0	0	0	70832	564520	26219	22927	101990	32478	2164900	0	0	46183	0	21928	79230	48872
P08493	59356	0	0	135540	0	76760	143300	0	101610	272560	0	0	0	0	0	68872	0	0	0	0	0	0	0	57117	83925	80047	0	48735
P08514	0	0	0	0	16636	0	0	48128	0	0	0	0	0	0	0	0	18433	0	0	33132	0	0	0	0	0	0	0	0
P08519	0	0	0	0	0	0	0	0	0	0	0	0	0	0	0	0	0	0	0	0	0	0	0	0	0	0	0	0
P08559	241000	316430	276040	266340	219740	275240	274360	233790	266500	363740	248500	274460	248140	238120	249260	244520	375270	293530	299190	173200	298490	318760	261910	220260	259980	607050	253920	259150
P08567	0	0	0	0	0	0	0	0	0	0	0	0	0	43494	0	0	0	19762	0	0	0	0	0	0	0	0	0	0
P08571	96419	48358	102700	136820	105920	64308	62210	82419	75782	100970	96709	58223	64550	71852	81271	101910	61957	79139	60637	114320	96248	68965	23715	43949	65965	84372	49627	61992
P08572	834590	371890	764440	846600	697180	528540	411330	347460	241970	391990	357520	614660	396390	297760	574060	352880	315420	323740	371390	286940	62574	145370	123870	388200	890360	132910	1268700	218300
P08574	189310	186950	38303	187230	89373	207990	177160	136470	127980	267300	145450	214350	143260	202540	0	131810	233370	197680	232380	117630	106770	248610	288160	260750	132540	399320	151490	77652
P08575	210480	143350	339070	337020	313010	223910	288600	162300	273530	248010	255500	160510	229090	200090	426260	256300	147210	359260	237880	292190	178830	131210	129700	169370	187830	251430	133400	315210
P08579	65935	108520	70683	44326	57525	37574	0	107950	97639	75213	0	82664	58101	158280	80228	127730	92201	65718	54333	106610	172630	133790	62928	141860	43546	82490	0	146540
P08582	0	0	0	0	0	0	0	26363	0	0	0	0	0	0	0	0	25825	0	0	0	19648	0	83042	0	0	0	0	0
P08603	383730	383950	348500	248380	559090	244310	344160	321840	235280	292370	489780	170870	195550	136830	311370	392690	230380	184300	120390	486680	204520	183080	393090	241640	340320	146180	431810	194210
P08621	209020	243470	183300	170490	170790	162310	200470	256150	270150	204500	194550	217230	234900	310820	203060	222560	228790	183250	206740	237540	269670	213260	259410	195770	164500	181870	121420	240550
P08631	0	0	0	0	0	0	0	0	0	183330	0	0	0	24651	0	16154	0	15145	0	25745	19910	0	16541	0	0	0	0	55008
P08648	236940	69739	299220	61602	240430	78860	18888	118750	31624	29741	236710	63805	76058	80831	150690	151450	69419	48580	312790	261950	130570	55332	34849	672830	76867	31837	334840	54915
P08670	11822000	6451300	12882000	8853000	15134000	8907000	9418400	6265900	7081900	7893300	14112000	6560000	6461600	6018200	9077300	6890900	6472700	7774700	6285100	11061000	2879900	4906100	3102800	8431200	9058300	5499800	9125900	7081400
P08697	277630	279030	353300	214110	625350	344740	225310	315380	200680	262790	339910	111840	134460	205190	138290	381930	274220	0	122610	314840	261910	120900	144260	174540	219170	167710	352510	88949
P08708	362130	568560	429180	335800	463630	393770	563290	579110	571480	458620	543670	396810	481140	602930	532790	588920	553190	524240	550020	598160	633800	597380	719630	522590	445920	698180	358150	564020
P08727	0	0	0	0	0	0	0	0	0	0	0	0	0	0	0	0	0	0	0	0	0	0	0	0	0	0	0	0
P08754	191810	115330	120780	120820	115790	124820	118320	114210	158170	115080	0	124220	113190	94593	184950	98509	106910	108410	84833	113640	125100	107600	154050	150250	122450	119870	0	122320
P08758	3359500	2213900	4418100	3993300	3406700	4148400	3928100	1835300	3315200	1908100	2969600	2790400	2491200	2178300	4069600	2995700	2003800	3398300	2169800	2462400	1534300	1928100	1721300	2386200	4091100	3438800	2722500	3000700
P08842	0	0	0	0	0	0	0	0	0	0	0	0	0	0	0	0	0	0	0	0	0	0	0	0	0	0	0	0
P08865	1063600	1440700	1470400	1120600	1221400	1112700	1304800	1438000	1742900	1087900	1278100	1123400	1468200	1649800	1571300	1545300	1288300	1232600	1343500	1528900	1683100	1382900	1811400	1249800	1157900	1617200	1005500	1576100
P08962	81692	81027	44215	46799	69316	89215	71712	49077	103570	54119	49761	43365	41651	93094	51431	70312	67534	125170	54982	71737	39979	65516	70193	67957	0	110320	52625	0
P09012	73411	98965	74134	74583	66442	75210	83785	106710	108070	88885	54463	93104	81432	131830	90540	97807	82876	79874	87106	91000	115410	79334	80140	70945	69100	71582	46139	81864
P09038	43028	26221	0	54117	46395	42123	48410	0	42808	37212	0	47314	44716	0	0	0	0	39334	0	41334	0	0	0	43335	44879	36098	0	48372
P09104	433480	220600	518010	674310	287410	407930	556390	405840	116170	366830	276580	579280	328490	241390	448400	360890	392480	290230	444880	387200	388240	326750	203470	558510	550950	274230	558130	127690
P09110	31424	71048	56348	54687	45618	51741	43777	52583	69393	78373	31340	99583	88103	61800	127790	92545	161500	62815	65263	61421	119540	90808	302120	38549	46204	89335	44904	87757
P09132	0	39674	30982	17941	27150	14871	0	0	37025	0	0	26937	29650	20018	36112	31224	0	24098	0	38661	25772	29308	44117	24456	18927	40348	0	41799
P09210	13522	4701600	0	0	13361	949270	39144	0	16558	0	5692	190330	0	3893.6	50150	7180.3	0	39071	150050	0	0	383010	0	0	6953.9	416340	30461	531230
P09211	1463900	1398600	1575800	1515400	1344600	2337700	2104200	1492800	1256100	2251300	1283800	2766500	1891500	1862900	2090800	1907900	1521100	1812400	1609400	1419400	3090300	2030200	4137200	1242200	1630300	1943700	1629700	2081400
P09234	0	0	0	0	0	0	0	0	0	0	0	0	0	0	0	0	0	0	0	0	0	0	0	0	0	0	0	0
P09237	45923	0	0	185810	0	0	39327	0	0	0	0	0	59050	0	0	0	44326	0	0	0	0	0	0	0	0	110870	0	0
P09326	0	0	0	0	0	0	0	0	0	0	0	0	0	0	0	0	0	0	0	0	0	0	0	0	0	0	0	0
P09327	8973.4	11125	41916	32189	0	107840	76612	746240	97090	12939	12053	162470	62755	402170	104380	304240	375600	1425.6	232690	53680	440710	105720	53026	33944	43191	2927.7	3634.6	601490
P09382	7218900	4297400	8868100	6361700	7676100	6471800	7132700	5360400	3319800	2018100	8720300	5695400	3835700	3907100	5578500	5592100	4815200	6406900	7660200	5909300	2329500	4685800	3063400	7128500	6060200	4412100	10285000	4846500
P09417	35647	29817	64981	39031	46508	41414	49045	27993	34109	30750	35297	37944	32779	37120	0	34297	45345	50651	51223	19447	45638	42596	0	47147	32581	68152	38520	50812
P09429	757980	1186200	316610	1302500	865580	1039900	1297100	1249000	1362700	1246400	947820	961040	811310	1239100	323840	1093600	1271900	1416800	903330	970340	1400400	980290	715420	980150	984940	1120500	615260	1177800
P09455	26835	23108	55050	131700	94332	51582	92032	119590	0	13375	34404	44855	89120	13385	86337	98125	26320	58581	22659	82947	181160	25944	0	0	65715	30723	31016	87459
P09467	71604	90112	89715	89561	54755	325500	70523	38066	138550	262750	96725	130970	82187	176290	183120	100870	101610	279510	423710	52149	76971	168550	70521	64492	48395	272890	81904	138240
P09471	322770	96615	222300	253020	231190	143650	228610	62538	102900	143500	147250	150310	55271	39363	158130	84602	49211	190110	184500	221540	0	86144	0	273270	248080	110810	306770	168160
P09486	27848	62067	35315	27463	131340	47361	26760	0	30271	0	114800	87975	32403	83214	0	124340	99598	16927	18396	56611	39768	40437	68076	0	116370	0	0	27375
P09488	63173	0	0	0	0	42855	0	26087	0	0	0	38223	0	0	0	0	0	53873	0	0	31276	0	0	0	0	46281	0	0
P09493	5416700	1655200	7600600	4579500	3854600	3384900	3180100	2441900	1323100	2354500	2741200	2378900	2599100	802970	4094900	539410	674520	1653900	3739400	2074300	108350	1187800	490390	5919600	3244500	1304500	8496600	1769000
P09496	284160	246590	226430	232690	290840	326740	277080	368870	360830	220550	275310	256110	233140	287340	311900	339210	373180	282400	263790	260010	428710	373210	241790	214580	294070	295680	204530	313150
P09497	192330	196190	252800	182240	205760	239610	243690	131360	213890	259780	228690	242030	290850	324380	168410	143430	172790	263570	228040	224100	135180	211040	261670	251490	220880	358280	197220	217380
P09525	1070700	1230600	599530	623480	455830	2668700	939250	360260	945190	1309600	405950	845930	619890	922680	1056700	487190	1333400	889650	929130	661010	395910	1157200	1575600	735300	793800	619140	719240	1773100
P09543	189720	125280	128410	183680	162660	169890	176020	188980	111060	116570	163350	157310	159690	125770	122490	167230	135040	149610	125110	169880	138860	174190	86971	144990	194740	191510	144070	219330
P09601	0	0	0	0	0	0	0	0	0	0	35834	0	0	21179	0	23134	32746	0	0	60504	0	39031	0	16096	0	37844	0	0
P09619	84970	26100	0	37372	38797	39534	37106	0	0	47057	56229	24108	0	35412	0	53272	52070	43298	0	47050	18668	0	0	0	44054	10228	0	0
P09622	170980	213040	183900	133940	99820	190910	166550	142360	107150	257240	124250	221440	93290	183730	125930	115970	214060	172550	175650	97948	66268	200500	138410	171910	129600	414350	145630	120560
P09651	985000	1224500	1153700	952380	946790	1023800	1054900	1389300	1436100	1088400	989330	965660	1231500	2138300	1256600	1784000	1357100	1014900	1205500	1190000	1724900	1200400	1138700	1035800	1009500	948960	620190	1153500
P09661	96437	151170	135770	112490	105530	107650	118640	150070	165470	125950	99973	123490	121770	163020	154720	147660	117600	106170	124370	144230	182880	116300	84654	135100	116000	113460	92425	170370
P09668	44924	19449	54339	65429	0	107200	55109	31275	49775	0	25989	102470	14652	47052	58951	53176	64641	72340	54927	60693	32926	142840	91937	0	103200	103730	56863	48970
P09669	54884	100650	47649	38415	52974	39399	46514	29487	115770	48330	60697	47094	51286	38462	54455	44013	92478	51650	73752	35617	40304	97827	34644	72967	56254	195320	63381	59279
P09681	0	0	0	0	0	0	0	0	0	0	0	0	0	0	0	0	0	0	0	0	0	0	0	0	0	0	0	0
P09758	0	0	128330	51890	0	49250	24070	85865	0	57542	0	168290	251830	43912	0	106950	95540	61177	0	18034	419940	54476	0	0	70718	152970	0	30621
P09769	0	0	0	0	0	0	0	0	0	0	0	0	0	0	0	0	0	0	0	0	0	0	0	0	0	0	0	0
P09871	85777	67217	77078	51788	162770	73056	83084	63821	101290	33243	76566	61958	0	34932	66435	81585	81408	63116	0	109470	0	30601	34460	83510	46684	0	104650	91021
P09874	218180	195400	207060	322250	161830	230350	243230	305150	324650	222920	173800	273160	246310	355040	394320	462630	255910	266220	232050	201280	509440	239360	291960	187730	272290	247700	120580	307390
P09913	33114	0	0	0	0	15278	0	0	0	0	0	0	19485	11013	0	11649	0	0	0	0	0	0	0	0	0	0	0	0
P09914	348070	28993	0	71460	23181	103620	22921	22574	0	31906	0	28641	154090	64515	40752	42889	21512	37764	0	40686	0	21269	96756	0	33013	0	35928	0
P09917	15095	17506	0	16605	16417	14607	19039	19376	24645	36264	14610	14202	17847	28106	34274	17383	43477	47020	21931	34348	50026	24061	21670	22932	14904	38378	0	23838
P09936	57496	29985	39575	48154	39217	36889	75758	59985	35132	20975	114450	39717	172720	26869	20428	65761	29370	41632	45975	42797	118670	14164	215090	34889	75923	24668	81974	294510
P09960	212480	244940	222220	259100	230320	284820	226710	368750	228140	261410	187750	248040	194340	262730	172080	171860	163910	336340	356750	255790	194450	332720	227290	246120	129200	310290	209030	235260
P09972	335900	251670	532050	830060	512050	640460	533930	766460	529650	479660	394110	632620	480420	1527900	713820	881520	852420	506520	544040	411690	1007800	830280	1182100	449280	874160	498460	440300	797090
P0C0L4	232130	215950	216270	293530	294460	0	292830	179900	159040	0	0	96628	126610	189790	169750	153520	129960	154820	0	370680	0	157890	0	0	162810	0	209710	0
P0C0L5	406110	427620	512890	433810	567210	167860	554500	341350	305220	220600	600030	243280	247610	243670	363370	202210	313430	239670	168730	732130	132100	379320	323560	214670	381880	267640	738770	255270
Q71UI9	435440	377630	0	385030	296180	344440	407340	510930	223960	815730	451830	455220	169630	353440	0	321160	350440	735670	452670	380190	720220	433420	466570	536870	487750	371330	161810	111130
P0CG30	0	0	0	20058	0	8813.9	0	0	0	0	0	0	0	0	0	0	0	0	0	0	0	14726	0	0	15973	0	0	0
P0CG38	0	0	261090	127350	0	90752	0	0	0	0	0	27770	0	0	0	0	0	0	0	0	0	0	0	49228	0	0	0	0
P0CW18	0	0	0	0	0	0	0	0	0	0	0	0	0	0	0	0	0	0	0	0	0	0	0	0	0	0	0	0
P0DJD8	0	3906000	0	0	283450	1893400	906410	0	51203	0	0	834170	0	0	125830	0	0	2460000	0	0	0	6429100	0	467580	0	12814000	0	0
P0DJI8	0	0	0	0	0	0	0	0	0	0	0	0	0	0	0	0	0	0	0	0	0	0	0	0	0	0	0	0
P0DMN0	85353	161790	69967	43700	46459	91261	139580	28866	94153	205700	0	72584	37425	30341	59373	31951	31502	346880	244850	33121	30601	124280	79668	247700	0	51835	178960	139310
Q8NHU0	0	0	0	0	0	0	0	0	0	0	0	0	0	0	0	0	0	0	0	0	0	0	0	0	0	0	0	0
P0DMV9	3905600	3349200	3588100	4788800	3272500	6897700	4335700	3689600	3131600	4891000	2868700	5324700	5107300	4643400	3686700	3492100	2821600	4015400	3198000	3036200	2767300	4373700	4158300	3723900	3449400	4804200	4297500	3521700
P0DN76	83647	111610	95596	82669	68658	92357	92897	118790	115620	81011	37343	90438	95389	175860	118520	128490	96564	72822	84528	91757	107310	101820	61695	75842	98982	77511	51055	95157
P0DOX2	1640800	789230	1213300	467250	930070	519900	939350	616640	845960	2597400	1325500	408250	559610	408100	299530	796310	570020	657890	797760	943900	596340	1186200	625420	660910	395910	598840	1032500	518960
P0DOX3	0	0	0	0	0	94867	0	0	0	0	0	0	0	0	0	0	0	0	0	0	65574	109900	0	0	0	25833	0	0
P0DOX5	5788800	3639600	5193000	3440100	10100000	5674300	6972800	7710700	2539300	6065700	11610000	2988000	3896300	4488000	3712400	10279000	6383800	7802700	2323300	6419300	9423600	4440000	3965500	3256100	6331000	2845700	6933400	3483600
P0DOX6	0	0	0	0	0	0	0	0	0	0	0	0	0	0	0	0	0	0	0	0	0	0	0	0	0	0	0	0
P0DOX7	2722000	1910100	4033000	1402000	4626700	2511300	3578300	2791300	1694800	3086600	4123100	1328300	1905500	1616900	1814800	3927500	2581400	2471400	1699700	3449200	3100300	2663700	2613600	2166400	2463000	1761600	3598000	2022200
P0DOX8	2325200	1579500	1918800	1466100	3563000	1782300	2228600	2060900	1175400	3532500	3728400	1212000	1236500	1438700	1192400	4091600	2563700	2619900	1361400	2520700	2123100	1709700	2731900	1602000	1868800	1626100	2720800	1186300
P0DOY2	1518800	1628600	3861200	1378400	5410900	1394700	1938000	1792000	1363700	608570	5456200	559390	1246800	1122700	3390800	4430500	2363700	2779700	1617700	3146800	2881600	1306400	2372300	911450	2013600	1593900	2922400	2298100
P0DP01	0	0	0	0	0	0	0	0	0	0	0	0	0	0	0	0	0	0	0	0	0	0	0	0	0	0	0	0
P0DP25	2917600	2639100	4726600	2986400	3476700	4119100	3824200	2521500	3433900	3705900	2854600	2671100	2721600	2953400	3586900	2378300	2636100	3035900	3689200	2990800	1962100	2222200	2642600	4134200	3385000	3302700	4567500	3683100
P10145	0	0	0	0	0	0	0	0	0	0	0	0	0	0	0	0	0	0	0	0	0	0	0	0	0	0	0	0
P10153	619510	1437400	621250	288940	95624	420770	303110	599280	437570	113710	653950	359920	178560	41778	2173800	0	0	1197000	1343400	1095200	18133	149750	732980	437750	78455	623410	685560	391670
P10155	208020	137190	82721	157290	126620	125130	136460	182100	103680	221110	136100	149180	91155	141730	108840	165020	173660	196170	152510	132130	147350	164760	72381	145820	115320	126870	81243	69739
P10253	71609	74849	157200	111010	105040	151050	102260	79753	74874	59222	130290	65163	80063	33900	78165	84797	148470	123300	185010	135040	85782	145650	32596	93550	64275	181360	0	94953
P10301	327980	165300	399740	486960	253780	339920	455540	214490	234840	410420	183770	353090	240850	132720	280910	114150	135520	268900	313140	204610	44330	212850	59180	402050	480480	229610	502680	175990
P10321	481650	355050	442020	280700	387910	296420	590770	813530	361590	707240	300960	245880	564780	511170	177240	469770	321830	489970	281890	361600	293470	635190	473350	232030	293830	309100	287250	324290
P10398	21234	29565	0	0	0	24698	34622	26118	0	0	0	26102	0	22098	0	23820	35744	0	0	31247	24968	0	30060	29011	22802	28616	0	23275
P10412	5321600	4464400	8317000	9915100	8077300	7653900	10317000	6503700	9388200	7322400	6795300	5036000	6401700	6320100	8764400	6584900	5953800	9049400	6625100	7555100	6016700	4776300	5911200	6849600	6025600	7714800	6399900	11941000
P10415	0	0	0	0	0	0	0	0	0	0	0	0	0	0	0	0	0	0	0	0	0	0	0	0	0	0	0	0
P10515	86576	117520	132710	104030	72212	89731	103700	84101	114620	150840	66875	94855	116440	132010	108120	87716	136650	101540	107630	60527	180460	129110	143790	94882	89236	193780	83464	93535
P10586	0	0	0	0	0	0	0	129010	0	0	0	126070	92304	108890	0	122470	0	0	0	0	121430	0	110250	0	0	0	0	0
P24468	0	0	0	0	0	0	0	0	0	0	0	0	0	0	0	0	0	0	0	0	0	0	0	0	0	0	0	0
P10599	1298500	8966600	1671800	1450500	1333800	2993100	1497500	1750300	2335900	2061000	1379300	1745400	2451700	1984700	1771600	1850700	5141600	1878100	2482200	1829000	2278900	2879600	4054500	1717400	1484400	2661700	2139400	2461400
P10606	318130	366550	226610	187130	215570	223410	268680	165500	349880	303730	262310	290290	251650	212890	245360	218580	394600	377460	374630	226510	213490	454790	364440	362480	292540	713770	356220	289160
P10619	68119	105370	64007	47339	51516	42161	68725	89724	76105	82092	95726	96659	43916	87154	65591	67972	148360	69786	81430	96090	61461	144040	227180	69763	63522	103700	64015	75981
P10620	0	184470	44449	71169	103870	30720	35752	66329	201150	44683	165100	176000	75435	0	0	212770	260050	101200	170270	192360	145290	376570	199050	81303	58621	122890	72469	58145
P10643	172030	57293	162150	83960	127130	93993	111380	55284	121480	63919	176060	28900	37272	20364	63240	155210	56951	59990	31448	71684	57154	43247	18026	61452	52192	16819	123640	35957
P10644	118170	85865	176810	123890	156890	114650	102220	134350	103220	109140	103590	100360	121980	109120	122030	90299	97806	96692	99606	154450	71685	97793	48304	137310	124540	106460	106070	96897
P10645	0	12062	0	3716.6	0	16017	3099.3	0	6697.1	8069.7	0	3212	0	2479.9	0	0	0	0	83160	0	0	4443.1	0	0	7339	1222000	0	0
P10768	319500	273950	186950	333500	274720	377100	340040	276120	235320	392090	291560	274680	213590	270540	265280	208800	213690	322690	319180	267420	99822	281750	135720	420750	322880	231950	357870	213380
P10809	462790	730560	590360	839020	337430	636540	564990	895850	688330	586930	437180	671800	778610	1256100	526130	1102000	943710	472440	702520	496090	983810	1068700	1552100	463890	509800	764310	500840	1055900
P10909	385250	250380	336430	459360	971990	645860	444480	373860	1767200	503420	931360	315690	217670	238830	429950	904490	223740	286670	313890	330590	281560	254030	95781	612980	316060	289930	381700	307390
P10915	0	0	0	0	0	0	0	0	0	0	0	0	0	0	0	0	0	0	0	0	0	0	0	0	0	0	0	0
P11021	1544600	2525600	2364900	1717800	2220500	2056000	2276900	2422100	2665400	1909900	2323300	1673900	3336700	3024000	3927200	3412100	1813800	2465000	2487300	2557800	2959400	2544600	4140400	1700500	1888500	3490900	1632700	2782500
P11047	668140	440940	724860	963830	801230	755130	364130	594600	279960	522390	479350	968700	691980	269450	720570	404490	263090	349970	389040	407820	147510	216780	193150	388830	1225800	210160	1075000	368600
P11117	38944	63650	95499	62845	0	49286	76788	96906	114880	73705	0	119380	84277	99489	108320	96377	115070	83331	89911	134150	92631	126740	103780	90798	65648	99097	0	98505
P11142	1992900	2855900	1766000	1827100	1716600	2100100	2147100	2675500	1865400	1802100	1842900	1989800	2193500	2600400	2030100	2243600	2305200	1963500	2198100	2128400	3001500	2237400	3229000	2081100	1700800	2101100	2085800	2450000
P11166	0	48859	60675	63326	40990	0	37152	248530	57133	34796	60494	132700	77902	108960	80801	965430	205540	39139	21973	48021	2054300	110010	73497	37762	148160	0	0	137200
P11169	0	0	0	0	11209	0	0	0	0	0	46686	0	0	0	0	25068	13882	0	0	34373	765700	7662.4	40460	0	16130	0	0	25015
P11171	25542	47952	39229	27102	0	25493	29465	46895	34378	39058	24522	29688	24326	24918	38967	27120	17126	36996	36308	22301	21722	41658	24483	28680	16160	36882	0	44678
P11172	22820	57044	30985	46379	8811.2	33721	21004	29277	25031	0	0	44898	34951	43289	43563	38352	52682	26660	29554	25258	123930	31122	77411	0	25357	29045	27504	34391
P11177	169480	216320	246390	191160	163090	193900	201500	162830	203510	299020	189890	185970	178470	160030	227420	165010	255400	210690	229990	154010	207110	230820	193230	190140	195130	441390	227000	231840
P11182	0	11226	0	14248	0	29427	11335	0	0	0	0	7933.3	0	8607.8	0	0	0	25476	0	0	0	40905	7750.2	0	0	233390	0	0
P11215	35311	38487	57246	39796	140350	29907	36729	67302	96925	22091	91653	30014	30367	46988	201660	80746	60523	104920	84542	178570	305390	46516	164050	72381	24454	58237	6513.7	111820
P11216	966550	266720	639550	350660	221490	519040	180740	304200	344410	1247700	185050	334850	409250	304250	230630	207230	145290	498460	336360	181140	162010	349970	668820	395350	237820	331960	408260	140930
P11217	9702.8	0	0	20993	23348	32413	15533	28397	0	32709	0	20029	23918	18535	0	0	0	7936.3	13835	0	0	0	0	30562	23439	0	23405	0
P11233	59180	74645	89474	91665	74368	105020	70203	65236	86046	103960	79893	95760	130840	110760	76461	87864	112610	67145	65779	79947	94706	62039	59429	76268	61302	101400	69961	67372
P11234	50803	70376	81456	83869	75458	90101	79547	53864	82403	85281	61217	65544	54213	94200	59244	63875	91939	78245	79963	79559	117240	99560	151450	77070	80645	125820	40823	74702
P11277	13377	128100	92003	70974	98091	71572	57628	641990	67781	77810	109300	67055	100890	102030	144040	18749	38860	42725	0	92355	0	62213	24391	67119	80303	0	71389	52833
P11279	169540	202290	244710	157790	143460	189530	148020	137150	183840	117950	187640	1110700	138490	255410	245960	1084300	212440	205100	116760	189040	173950	121670	101420	132350	142040	188480	92008	135430
P11310	120950	197700	151760	154300	105800	131940	135340	95777	145100	138360	144210	209970	140470	91063	141130	77522	106020	165550	168140	128230	128530	153620	125750	164980	154440	385650	150100	131130
P11387	45874	154270	68374	74559	49257	70820	92446	178560	126020	69428	50266	117090	100440	177650	116870	161170	154980	68444	69860	76158	217410	118590	113220	42466	72663	74851	21279	280660
P11388	12197	30288	9687.1	15960	19761	25012	9494.8	120480	31695	5753.7	6030	37570	62152	116620	53787	72614	1143800	14185	8114.9	7688.5	650930	6457.1	51780	10190	32574	4856.7	10867	115370
P11413	155270	456210	326920	239350	207050	164690	184440	193100	167810	94592	174320	560030	172940	175150	329760	313740	138340	181500	194430	245190	281100	800910	534550	132480	137510	243660	105710	241420
P11441	0	38716	0	0	0	0	0	38263	43604	42980	0	34603	0	68438	48746	30939	27646	0	37234	37881	37549	51221	37016	0	0	40461	0	0
P11498	11405	13709	50039	98433	103160	28200	22322	0	52441	0	132800	53142	23158	45495	67945	43031	100250	0	42278	0	19886	90048	45097	58509	55733	157300	0	53034
P11532	82432	24796	86220	97892	50855	158230	36501	138060	6936.1	64703	40113	127640	84654	20681	52267	18758	6993.3	34343	58802	9495	4893.3	6616.1	10411	92805	125210	10493	315690	25258
P11586	128770	217120	142020	134550	123600	198810	148030	144500	211330	185330	156830	147620	171670	208970	172310	188250	183700	162790	177980	140680	171250	181350	342850	170430	113800	175550	152230	171490
P11678	672900	1539900	1585200	277240	80723	485020	464500	346940	783750	110170	1065900	382030	450660	48520	10776000	30211	59604	1190700	1638300	1817300	92590	352730	960660	1222700	121660	1177400	983580	1584700
P33261	0	0	0	0	0	0	0	0	0	0	0	0	0	0	0	0	0	0	0	0	0	0	0	0	0	0	0	0
P11717	0	19665	19679	15423	19251	12352	20812	35471	33473	0	0	13410	16483	20385	10199	29923	51377	13049	10254	31486	67169	24997	151270	15752	21507	22146	0	0
P11766	175940	132190	192550	292500	182200	276370	209260	173340	128230	132600	179980	186270	147050	91891	165660	105220	99485	176440	219220	178050	162110	150620	134150	254290	180410	164550	267260	206530
P11802	0	18122	0	0	9742.1	13029	0	68126	0	0	11083	11990	21979	0	0	8038.4	0	13518	16452	0	83991	0	0	0	26184	8808.3	0	7269.2
P11836	0	0	0	0	0	0	0	0	0	0	0	0	0	0	0	0	0	0	0	0	0	0	0	0	0	0	0	0
P11908	218980	191530	108060	285270	164920	233640	198270	202830	279820	199690	231010	232620	130690	306430	197240	429490	456970	287600	244570	168310	395790	266540	333050	192130	205030	407350	123830	154360
P11940	347900	552450	451340	330410	323470	374210	366750	565980	504440	346960	398200	439350	513280	689320	508570	515660	510030	342250	412010	446970	625150	492810	693880	392230	366510	409610	283780	733520
P12004	62595	75439	76497	45499	33445	73734	52297	219540	185420	45927	45070	172550	119230	265050	57639	239360	160410	56139	116380	65143	246810	92648	217550	52397	62859	78055	44458	68953
P12036	0	0	0	0	0	0	0	0	0	0	0	0	0	0	0	0	0	0	0	0	0	0	0	0	0	0	0	0
P12074	0	0	0	0	0	0	0	0	0	0	0	0	0	0	0	0	0	0	0	0	0	0	0	0	0	0	0	0
P12081	105260	206610	126070	116260	124380	102870	125630	123160	127980	107560	129550	118530	161960	97565	136630	107340	101380	133850	135870	125650	117190	135670	182790	148340	110660	146260	114410	128160
P12104	0	0	0	0	0	0	0	0	0	0	0	0	0	0	0	0	0	0	0	0	0	0	0	0	0	0	0	0
P12109	7071600	2746900	3657200	3313100	3209800	3415500	2649100	1653900	1677400	3125000	4118200	2714900	1478700	1038000	3062000	1501300	885400	2231400	1475000	2081200	254660	778470	649750	2425200	4372500	877890	8439800	1290300
P12110	3968600	1497500	2053200	1721000	1929000	1818800	1418700	983850	1008200	2005100	2161400	1546100	827320	610520	1657200	772720	449410	1252000	761700	1197100	133630	458510	361570	1291600	2402400	495660	5101900	689400
P12111	6491800	2496400	4725100	2936800	3448800	3265000	2781400	1616900	2231200	3558400	4219300	2514500	1665700	1072400	3723300	1395300	860530	2004800	1403000	2245700	228190	877310	719910	2710400	4268000	938290	8434100	1723500
P12235	189360	148590	234150	227690	96732	176740	200680	145390	102110	174540	105610	165890	171640	46541	130800	60123	109550	175040	218780	75233	128710	195800	51894	224320	290990	665960	269870	76505
P12236	1275300	1199600	1120600	1292600	708810	1286500	1150400	1105700	1789000	988630	908500	1131700	1033100	1341100	1234800	1188700	2348700	1228500	1271600	894030	1083700	1634900	1051200	1084600	1392800	2608700	936440	1512000
P12268	66638	163160	66559	63250	69084	54767	61559	122570	100740	45531	87754	87489	90388	149290	95760	135910	97934	70017	73192	99106	219490	66694	381730	48290	61266	60067	73204	119200
P12270	175060	199030	177560	163430	153750	151840	176090	211680	235640	172360	155350	187460	227200	238310	198680	235950	225190	168860	152780	183760	317690	200950	201870	138260	194310	165870	117600	235670
P12273	0	0	0	0	0	0	0	0	0	0	0	0	0	0	0	0	0	0	0	0	0	0	0	0	0	0	0	0
P12277	1758900	1057200	1592000	1694700	1039200	1522600	1027800	1385200	292270	1335100	685210	1340500	1117900	471510	1112900	99620	84508	893810	2068300	913260	581850	1013300	98134	3017200	1164500	4217200	3544200	379850
P12429	237940	262710	241890	331650	339160	297410	260330	324940	398450	177960	261480	363670	353930	507130	257690	235740	357920	552720	481800	323040	794470	339330	786590	251160	279590	631070	328060	351860
P12532	660390	625100	78854	273390	172760	352830	334870	163180	479660	505530	281080	380810	164250	641110	434240	97008	570470	485500	475850	260670	30787	412420	219520	547280	81365	605890	376860	219770
P12694	15437	14880	0	29665	0	26548	0	0	28446	0	22516	30711	0	36035	0	0	0	28857	24350	0	0	32504	0	21231	0	121090	0	15221
P12724	636550	1882300	1148500	147850	83011	442120	444910	188550	376570	146190	583490	442410	451310	54152	7020000	115490	72374	970340	832430	1050400	668480	92673	1053100	1426800	126320	519540	1137800	556480
P12814	1991500	857030	1941200	2012000	1556000	1083100	1325400	1324000	918000	938050	1438700	1380000	1175500	744350	1405600	750040	638860	1047400	1516400	1155200	298940	886280	746430	2041400	1636300	660540	2742200	923810
P12830	65631	72914	66826	54072	49536	86100	73762	98443	162750	141170	22601	132140	216310	123460	92752	78765	290310	172270	175750	38461	156160	155530	232800	90220	22464	280610	96201	165340
P12838	0	0	0	0	0	0	0	0	0	0	0	0	0	0	0	0	0	0	0	0	0	0	0	0	0	0	0	0
P12931	85159	152060	77275	62438	57975	107810	74602	103440	151920	95918	53253	126810	76762	112270	81267	89096	188420	102210	94036	59015	94939	137870	91848	69692	79009	109340	61405	115130
P12955	99515	75708	100260	123020	80973	179210	112180	123420	75965	146350	78348	196690	163860	149100	87296	153630	69103	110570	111710	106140	127710	132620	33050	75537	71986	82527	75695	240740
P12956	367190	442470	405980	393490	368650	397000	441870	579690	481860	373100	343270	414710	369040	435270	480360	525240	491700	386640	401270	413750	662620	355010	379720	365700	406220	398880	287420	525280
P13010	296500	353690	279740	312100	280170	300490	332710	493630	315320	297100	273220	318230	274080	343300	301310	430080	406860	319360	315780	300790	571320	291810	321610	296870	318590	325130	198390	344310
P13073	299470	367010	199250	197960	190680	282320	268320	283440	351040	368370	216930	296190	229900	259340	237110	249300	474000	419980	377380	212340	235260	495750	258140	385500	225680	813480	308080	233290
P13284	65708	104910	47991	62495	74245	104760	52076	74742	64938	90500	33361	128980	69072	168330	71859	91895	97197	76059	60571	163990	39836	118720	23618	35115	32504	107570	30512	60998
P13473	442190	227680	397260	269850	203250	707840	253910	310830	401540	197530	307040	410470	222550	509480	290270	416830	391840	355420	388400	376790	372660	243870	274140	251310	271130	570410	201680	244530
P13489	764950	519490	952870	813090	810940	711080	753950	535880	728550	612700	728140	558180	737370	509950	704160	518050	517380	640540	584250	730620	611190	610730	483700	725220	669600	622880	763340	511280
P13498	114880	111650	161860	109270	0	55885	0	95939	0	0	0	105910	119950	135200	540440	0	113350	135190	137150	0	137310	113620	0	91172	0	134690	0	180310
P13535	180640	128300	83085	158070	156610	126210	145840	113350	84017	117040	0	146700	121710	82859	0	73894	63480	134960	159730	150250	0	89006	0	0	182270	94701	138560	0
P13569	0	0	0	0	0	0	0	0	0	0	0	0	0	0	0	0	0	0	0	0	0	0	0	0	0	0	0	0
P13611	458960	1010700	1199000	451730	901570	997150	1391800	199850	509520	567320	990300	673260	479680	690460	596560	1027400	747410	418220	174170	300920	79696	331780	107530	220730	1463400	182030	483790	635290
P13639	779970	1115500	1034500	891240	1015800	981660	876860	1404700	1375400	948700	1082600	803170	1134400	1809000	1283300	1633100	1100100	1037900	1136300	1220100	1200700	1086200	1396400	1059100	849120	1193900	743350	1327900
P13667	229770	402570	394460	288460	331330	385500	480530	332330	396710	238840	335450	463250	410380	421530	633310	461030	424210	457170	503880	385610	282550	374270	482900	243140	255780	591330	256680	460190
P13671	0	20738	0	0	36795	11156	0	31875	55093	0	44033	0	0	0	0	71908	21557	0	0	33433	32261	0	14955	20158	0	0	0	0
P13674	10233	11092	0	0	41226	14515	0	60915	37826	2436.5	135710	42702	10476	114900	18762	303270	175910	8620.7	5751.2	95240	312810	27695	200650	0	42273	20471	6160	38997
P13686	0	0	0	0	0	0	0	0	0	0	0	0	0	0	0	0	0	0	0	0	0	0	0	0	0	0	0	0
P13688	0	0	0	0	0	25649	0	50938	105170	0	0	23159	0	101350	0	54756	125050	0	0	0	61634	48094	10614	0	0	0	0	66391
P13693	169080	265160	161350	200790	226750	217910	267690	482610	209060	226520	276580	266640	274520	411370	265180	312250	340010	272080	303530	328920	136970	340860	278190	220870	180290	301380	158340	285070
P13716	68732	73493	50955	34033	63280	94608	92351	95118	43925	121150	75243	72423	37831	87104	64706	27899	75644	91004	52369	71532	0	94816	61093	70731	48791	126740	68547	69905
P13726	0	0	0	0	0	0	0	0	0	0	0	0	0	0	0	0	0	0	0	0	0	0	0	0	0	0	0	0
P13727	251600	595810	285580	219350	32712	310270	267260	191180	331940	153710	728260	270250	213390	19498	4794900	28854	34360	767820	817670	850300	84944	142370	825880	646810	169120	700620	390020	533080
P13747	0	0	0	133130	0	0	0	0	0	0	0	113460	149200	0	0	0	0	0	0	0	0	0	0	0	0	0	0	0
P13762	0	34509	0	82028	107720	60888	0	47537	184310	0	0	89055	0	0	99151	27813	0	0	54080	33573	0	0	0	0	0	43607	0	32376
P13796	736430	670030	1191600	1209000	1022700	883960	1037900	765290	931420	867870	808420	649130	861120	1029600	1516700	1043500	670810	1498600	1099700	1038800	519740	778070	819790	679150	556580	1151800	565880	1498900
P13797	158090	179870	209030	176010	217810	165420	232810	146680	205050	146500	261460	167020	145370	165370	186190	239600	211430	181780	90146	162250	119720	172290	119810	103940	175780	173760	114430	274650
P13798	73344	114270	74067	58824	63958	72655	59731	72609	53224	60292	50747	85152	116890	105720	79221	66988	143460	102180	126960	74984	73801	89256	215000	69470	50546	111000	80251	81908
P13804	226760	252650	157950	181030	141630	273870	197310	126800	183020	259860	128310	177780	147230	130920	153040	171790	324030	235630	261810	160150	109040	230390	184530	252920	200710	406260	241260	142130
P13807	36741	27144	0	36677	46095	36924	42819	58795	31670	29701	43322	30062	31040	33174	0	54624	47620	41601	42450	45217	76581	31053	49928	39985	50835	35074	0	0
P13861	180880	180670	214220	153030	153000	182260	177570	151850	170210	198750	190380	174060	174830	159180	140800	129350	192840	172440	213620	167710	134230	167720	128510	210480	190150	184010	212340	203390
P13866	14077	0	0	0	0	0	0	0	0	0	0	0	0	0	0	0	0	0	43813	0	0	0	0	0	0	0	0	0
P13984	0	26644	25430	21976	22588	32148	33997	34827	53945	32313	29938	29711	57573	67306	48642	35278	50626	26775	35354	41347	25913	35938	32813	38837	29320	32203	0	56192
P13987	316360	185740	420790	389090	316030	305120	425040	186440	281550	551130	297600	264580	356320	159360	234110	155910	193950	354980	246330	335790	193730	202390	271500	366540	411920	300020	328210	251480
P14091	100350	0	0	0	0	0	0	0	0	0	0	0	0	0	84960	0	0	904800	0	0	0	113460	0	0	0	343770	0	0
P14136	141630	251970	507420	0	0	119910	0	76379	0	0	1059500	92493	0	0	147570	60374	65102	86342	66550	123150	61499	71928	79945	0	0	86660	107030	0
P14174	1642600	1720600	1172700	2004000	1790600	1172600	2347800	1780400	1363100	1437100	1547600	1540300	1773700	1951600	1006500	1765400	2661800	1729600	1618600	1399900	3133300	1608100	1020400	1062700	2410900	1449900	1643700	1309300
P14207	30097	11457	31017	38701	45598	32539	23609	14151	0	51677	36021	0	19555	23741	0	16421	12032	45251	17950	44492	0	0	0	23809	34797	54292	19561	0
P14209	40242	46527	0	41523	52258	0	52627	65666	0	0	62721	0	32902	0	0	50685	0	79228	0	0	0	0	0	0	59865	0	0	0
P14314	313170	364740	394240	291670	405100	366980	388930	366840	407970	404300	399310	322790	344230	499300	334070	481580	392030	425160	390140	395960	484860	365740	421250	327710	305310	534760	326620	370230
P14317	160560	130780	73886	210160	158250	134650	181500	128660	147170	202320	169190	133100	113080	157010	95499	145400	81954	236260	190390	187370	70228	150110	64047	147870	110090	159650	102320	106170
P14324	0	56069	0	16841	24439	25065	25440	66066	7212.3	15764	0	52888	20967	66479	41087	73817	49834	65755	32069	28819	131380	67683	42892	21780	19110	43531	19252	42741
P14406	178310	237340	171100	115450	119550	162830	186310	79224	282370	166200	140370	210590	183910	138570	221370	156690	307130	263860	252030	132310	171150	285510	174180	217840	178240	604080	200150	230980
P14410	0	0	0	0	0	0	0	0	0	178020	0	0	0	0	0	0	0	0	152380	0	0	0	0	0	0	0	0	0
P14543	378890	247330	379350	438970	426590	365700	192500	361600	158040	314280	302150	478060	355010	135510	302260	188200	108180	208360	258120	237400	42893	129930	83033	274950	637890	123630	620730	166710
P14550	446250	419320	298480	363030	308210	521540	423330	271910	349390	359900	389890	415750	298380	378490	474840	390760	328320	547830	531490	353990	375330	468110	278790	346110	314150	508820	343910	276870
P14555	0	0	0	52053	0	0	30793	18493	34816	0	0	63120	0	180680	10979	324110	0	0	0	24149	0	10365	118830	0	23881	11222	0	75124
P14598	0	44908	0	56584	107370	0	0	29674	54008	0	54901	36200	0	62585	280520	79385	50532	151040	101390	176970	224710	0	209690	40865	0	42516	0	144680
P14618	2228400	2436000	2181400	2848700	2855400	2360200	2381100	4363700	2756100	9384400	2686700	3308400	3200000	3450400	3355900	5160400	3538900	3687100	2932200	2883600	3612500	3720800	4680500	2739800	3350800	2810000	2183600	2560700
P14625	1417200	2288000	2404500	1489700	2137500	1679800	2383100	2471500	2502200	1504400	2250800	1650400	2541700	2319200	3263600	3418400	1718700	2374000	2523400	2332700	3188600	1862200	2728900	1338300	1825300	2607300	1463200	2735100
P14672	0	0	0	0	0	0	0	0	0	0	0	0	0	0	0	0	0	0	0	0	0	0	0	0	0	0	0	0
P14678	219610	347650	295860	227230	181190	209170	277150	388430	335780	273150	230460	268660	264690	415060	285190	419350	353330	266330	254420	249000	456620	332990	253240	222450	255990	225290	185280	307690
P14735	21928	54198	28671	33800	19227	22277	30811	87647	50446	32016	15016	24729	53695	85198	33268	50434	45115	21999	32555	19655	51343	33095	53809	28619	0	40966	0	27595
P14780	27619	130300	150300	81009	530430	0	162440	166260	341880	0	404520	67103	87494	89317	0	107310	66117	347270	474810	948630	323230	128780	969070	251910	0	191630	0	233170
P14854	351860	353460	105810	173880	178170	267660	249460	145480	289860	246780	168630	285710	240420	237420	57626	194310	377920	345870	303730	175710	171880	413770	150840	283290	255960	705690	191840	135810
P14859	0	0	0	0	0	0	0	0	18263	0	0	0	15363	26568	0	0	0	0	0	0	29619	0	0	0	0	0	0	19656
P14866	321420	408100	349950	311180	297220	311740	392830	498120	410630	468670	389520	357850	367800	611870	351070	489170	514340	407870	402690	378050	645800	417470	225920	399670	372730	350680	187110	394600
P14868	146630	228950	195780	156800	148460	141470	181120	246870	250810	226040	190260	187730	179340	309890	243420	316380	264290	201430	210310	190240	360990	268420	377230	183990	189330	223190	150270	303520
P14923	124250	137560	26456	75395	66173	118610	64870	209500	146880	205710	53304	256510	414250	258970	104320	176920	836670	144310	164170	36460	408370	203530	272600	124360	83309	132530	69884	212260
P14927	174560	122430	194010	167540	105260	197210	191420	111720	187240	231700	112320	126610	138000	138120	136110	95674	192820	160910	179240	113720	119310	193520	125600	193050	132560	384130	208700	139430
P15088	612500	214950	0	576170	213510	555270	889890	127380	317020	1017300	602130	258790	484290	113770	375000	96500	266890	275440	517250	2122200	0	117860	0	474790	955910	186600	335950	122810
P15090	99093	128590	1052900	291570	848290	285910	173880	66290	56799	53056	836810	0	30443	394880	501770	411090	947220	135620	115450	333080	92022	55768	0	106330	174240	169980	861190	74744
P15104	0	84848	17203	25441	36287	52933	24490	97730	37979	0	21214	77803	53907	29549	26292	50159	40451	72479	65854	0	64890	115940	17365	30815	19969	478380	13522	18175
P15121	194740	178740	170250	222970	118300	192630	223180	92454	132330	163760	156240	147000	102990	114660	167070	154300	84320	204320	107370	130720	82296	194640	138490	145760	156020	223800	149760	149030
P15144	114420	1454800	70649	15636	61084	215220	228560	16782	19807	93611	74459	28960	17190	81756	41030	99249	32219	48755	484860	79204	107200	138190	25842	75243	35419	29006	393370	106340
P15153	217110	172880	360430	340600	387420	232680	304900	188740	253230	227090	277640	123990	174860	210840	418000	254400	154720	497890	312320	368940	498270	164360	237130	220700	132210	276070	82470	347630
P15170	38218	70732	63168	51750	46725	52612	56377	77110	70707	56967	43201	53948	56188	63844	67973	86100	87644	75198	60347	50457	102460	85153	137560	66723	65014	61812	37129	81089
P15289	26449	0	0	0	23450	0	0	0	0	0	0	0	0	0	0	0	0	0	17344	0	18489	6234.4	14767	0	0	26538	0	27799
P15291	0	0	0	0	0	0	0	0	0	0	0	0	0	0	0	0	0	0	0	0	0	0	0	0	0	0	0	0
P15309	0	0	0	0	0	0	0	0	0	0	0	0	0	0	0	0	0	0	0	0	0	0	0	0	0	0	0	0
P15311	378170	816120	221030	309740	197140	478150	319460	296840	409620	321340	186130	492990	641580	403690	327390	216270	423230	441660	430330	302350	313260	475610	760950	330270	288200	883120	278430	259950
P15374	68159	132860	0	94856	60842	67996	48114	122000	61789	95114	89683	101440	78138	160430	80944	103940	144600	112000	103880	128080	96476	124480	105730	122400	45425	100800	70941	146450
P15428	0	0	0	0	75721	0	0	0	0	0	0	0	0	0	0	0	0	64602	0	0	0	108160	0	0	0	103250	0	0
P15502	95510	0	47630	87429	61728	129910	35397	0	85159	52432	0	213570	39892	0	27040	0	17952	0	0	0	0	0	0	13925	208790	34020	98110	29543
P15529	0	0	0	0	0	25210	0	49928	62937	41577	0	0	0	0	0	52870	62787	38670	26804	0	56451	31288	73164	0	0	49513	0	0
P15531	225660	472240	82904	196790	250890	204270	236070	435390	271720	232180	289040	260780	320980	393600	146060	315050	352190	306450	335040	280770	406840	342020	381190	296120	264830	269710	182600	164490
P15559	453930	7437.8	0	0	234160	577910	251310	61136	0	1517600	59940	1181800	49151	0	409200	361530	110880	0	288740	0	160560	63205	35475	9114.8	207440	969430	246410	169920
P15586	0	132530	162750	95053	145520	86642	116900	72254	103080	140850	106190	114860	109940	95888	140590	126280	202710	121270	90666	128660	108920	124560	145500	75673	133210	154930	99191	64749
P15814	0	0	0	0	0	0	0	0	0	0	0	0	0	0	0	0	0	0	0	0	0	0	0	0	0	0	0	0
P15880	392550	641790	575970	462500	542020	444660	633620	599030	813720	518390	655630	489940	603620	696440	612270	738350	620340	602470	615820	717110	816060	671530	862050	548790	496890	776160	406680	685890
P15907	0	0	0	0	0	0	0	0	0	0	0	0	0	17482	0	0	0	0	0	0	0	0	139820	0	0	0	0	0
P15924	48344	116510	10578	23881	28667	63129	16365	156590	105270	122580	13775	195040	254850	139090	105400	121720	217010	108950	105230	5763.9	401230	115700	149430	43648	43973	71927	39003	156120
P15927	0	0	0	0	26520	0	0	31137	26069	0	0	0	0	22200	0	29525	15264	0	0	0	28669	0	0	0	0	0	0	0
P15941	85265	82574	110680	71892	62120	40567	43548	84393	176690	90228	19161	160730	79682	62209	33584	0	455310	86726	62575	72783	63019	408810	279470	27104	0	105820	55334	63741
P16050	0	33288	16620	0	0	0	0	32217	0	0	0	0	0	0	317770	0	0	24530	24175	22859	0	0	0	12274	0	18782	0	31137
P16070	354400	316250	279720	463150	244080	231750	242070	216830	932860	395870	271290	215600	201580	184460	260150	237220	157110	232370	225210	320130	251250	246190	615890	276260	274050	189720	249280	137860
P16083	0	0	0	0	0	0	0	0	0	47969	83629	0	79389	0	61870	0	93703	95725	0	166860	82479	97969	98929	0	0	102800	0	89759
P16112	0	0	0	0	27386	0	0	0	0	0	0	0	0	9191.8	0	0	0	0	0	0	0	0	0	0	0	0	0	0
P16144	132470	92535	58350	70867	57301	90043	74559	47040	157430	97362	44642	79461	152270	167590	110600	62620	100860	125160	109920	53770	189390	75698	232050	67716	67516	80242	82519	60301
P16152	771470	2330500	577190	754270	539480	946690	680040	484930	450050	563230	435810	673040	545130	376660	517740	386840	602630	660000	1139100	495020	265380	966330	795420	713070	476060	771970	779430	441180
P16157	0	82576	132260	0	33701	54624	29089	260780	40920	34526	111440	0	38396	0	0	0	67939	0	19569	78149	0	86361	0	37737	0	0	0	50769
P16219	145680	126320	67686	100980	67759	124890	78182	52800	76461	268910	82002	67501	60096	64519	76020	59387	258960	157410	335110	86000	59676	220730	143160	138400	68039	558730	173960	50649
P16220	44099	0	0	0	0	0	49753	48211	0	49774	53173	38209	51880	0	61878	42786	47776	0	0	0	0	29737	28597	48833	0	39803	28929	62434
P16278	92147	78768	62027	39323	56440	46654	53626	72308	92449	49726	75205	53021	51989	93508	102700	76436	134370	57232	75018	89639	70195	89008	149170	50263	70038	67442	66155	90136
P16284	36149	53540	83664	62631	134270	59818	65025	55921	60658	49223	62365	31257	52235	43979	69156	46837	39161	56617	38452	110080	22120	31348	19432	42182	69749	45233	31066	47444
P16298	0	11245	0	14639	12780	0	8077.9	0	0	0	0	10805	11917	7622.7	0	8986.6	0	0	0	0	0	0	0	0	0	0	0	0
P16333	0	0	0	559850	0	0	361880	0	0	0	0	0	0	310050	0	0	0	0	0	0	0	0	0	0	317510	0	0	0
P16401	1362900	1866500	1889000	1695000	2033600	1873600	1639500	955120	2918100	2102200	2280500	1835300	2028000	949210	3031300	2392500	2662400	2131500	1790300	2336300	4574700	1759000	3003700	1783100	2029000	2367200	1338300	4873400
P16402	0	0	0	0	0	0	0	0	0	0	0	0	0	0	0	0	0	0	0	0	0	0	0	0	0	0	0	0
P16403	0	2188400	0	2995700	3093700	0	5511600	4301300	3218200	0	1556500	1426400	4287700	2408600	4588600	3848000	1336400	3580400	2166200	1319600	2294200	1501200	6093500	1723000	3002400	3177400	1298800	4019400
P16422	43281	158280	60810	14492	0	41161	18680	91567	176450	124390	17000	40479	68992	217250	14167	134630	112690	19303	109050	17233	207910	17617	340150	36826	16297	26459	34645	202920
P16435	68780	105260	77839	92654	83237	100970	82272	92608	66102	88747	65762	258740	76314	162290	110570	117720	262770	71636	80077	103860	120490	130050	183870	61950	105660	128640	60364	108410
P16444	0	0	0	0	0	0	8040.5	0	0	0	0	0	0	57085	0	61280	142080	0	0	0	250900	0	0	0	0	0	0	216040
P16452	0	24832	0	0	0	0	0	102950	15416	14561	0	0	0	0	0	0	0	0	0	21350	0	21064	0	18144	0	0	0	0
P16455	0	20300	0	34516	9573.8	30771	15048	21708	24004	20163	0	34926	14640	25161	0	17313	12077	15861	10193	0	56539	10679	19953	13771	19439	19106	0	10599
P16615	255550	323810	306650	268860	283530	252550	270170	279160	315310	262580	274210	326050	363870	264890	320610	258910	291030	277270	294720	318950	276040	312780	292400	292920	271680	279400	207260	250140
P16671	30400	41307	0	58281	120890	56334	39226	26284	0	0	129710	0	0	0	0	57892	127950	34660	0	43071	75689	0	0	21500	40382	46698	71914	0
P16885	110790	167630	228370	254920	342650	129670	189110	126620	216830	291650	231950	90796	226590	235320	303560	226350	109900	340820	242920	313170	150980	184700	117910	171790	114390	143430	0	211260
P16930	71535	58401	134890	52799	125400	101390	95702	90248	58113	56700	136840	77092	63580	66671	108250	91602	115870	104180	102130	122880	54553	153370	75188	0	60640	95711	141090	98051
P16949	140620	405210	317950	197100	180200	211400	254570	767310	378350	227000	290740	417770	473250	373000	472210	547760	221870	66509	510650	312300	980490	339880	344160	290860	251710	258350	201780	511860
P16989	24043	68909	85830	52158	48906	56535	61412	68924	81123	57219	67694	66881	89707	82290	57117	63194	56652	53380	72509	151290	47497	108520	35161	81012	88765	43289	0	0
P17026	0	0	0	22918	0	0	20179	20121	18125	14884	21302	0	0	28880	0	22279	17134	43213	16003	23706	0	0	0	0	0	0	0	0
P17050	0	26790	29193	18956	21521	0	0	21506	26392	21457	0	0	24284	32683	0	22608	31996	45068	0	29497	0	23560	26344	26569	29315	26852	0	26264
P17066	1157500	1806800	1916600	0	1515600	1534700	1478400	1658400	2304400	1631500	0	1515000	2486800	2093200	2510900	1995600	1382200	1568500	1637300	2184900	1993500	1833900	2527000	0	1279200	2129200	0	1836700
P17096	440090	526850	653780	922030	401180	385600	778210	323180	652320	1613300	392130	497260	1391200	770640	554350	621060	408150	794280	677140	567400	1305400	1118600	2140600	732850	392570	890010	401910	861570
P17152	31166	22155	0	16413	13799	17676	17802	18248	18633	29205	27096	38894	15488	42560	0	22262	22538	34442	30294	18505	39910	26163	0	25986	22866	35083	0	0
P17174	78497	196200	93376	89814	66988	116850	90287	106760	61412	91738	41063	141390	128940	184700	68370	55522	114200	126740	206610	75765	61136	116220	198530	117910	58411	368950	112590	96720
P17213	0	50276	0	0	144650	0	0	58642	61147	0	71178	0	0	0	53826	0	0	77270	91478	431370	42045	0	84189	70731	0	32931	0	235390
P17252	18752	57017	58761	121210	34540	42407	61269	30372	42132	33064	47732	24269	25861	20110	64542	35928	15768	58320	55951	43860	34165	36060	36774	40489	64559	24434	78388	50156
P17301	0	26902	0	18787	0	15989	13689	6833.1	26121	34393	0	18511	31408	28492	0	61230	37218	33112	20339	11834	22400	26042	30657	14224	36711	30843	0	0
P17302	0	0	0	0	0	0	0	16232	0	0	0	0	0	0	0	0	0	0	0	0	0	0	0	0	23392	0	0	0
P17480	209970	334120	254720	256230	201920	212820	275110	301260	260080	168050	233810	246720	169040	324280	179730	219170	225840	278860	214900	254260	444840	224030	139110	181540	248830	236010	74547	242100
P17540	0	31269	0	0	0	19744	0	0	0	0	0	0	0	0	0	0	0	20754	0	0	0	23016	0	0	0	310040	0	0
P17568	21573	29113	66137	0	0	49769	37510	0	39214	0	0	0	0	0	27093	0	61140	43516	54668	40869	0	36755	38467	0	0	150650	0	34525
P17612	211880	171500	262300	242150	237100	194610	175000	183460	144240	197380	199570	181500	183330	154080	250620	143390	122700	169650	222160	188660	118760	131270	84474	255630	224740	209580	271350	174300
P17655	151090	116100	166470	174630	164360	202100	145650	79394	144200	227700	190860	164780	174870	104400	110330	80380	127020	245860	152070	143930	63259	143960	41937	109370	121780	240200	118150	105590
P17661	15281000	6168100	15803000	10896000	11105000	6917900	7263200	12142000	3650900	5892000	6699700	6328300	8820600	1592600	10601000	174270	243630	3717500	13434000	7941500	55331	3722900	118750	22317000	8444800	4303500	20459000	1781500
P17693	0	0	0	0	0	0	0	0	0	0	0	0	0	0	0	0	0	0	0	0	0	0	0	0	0	0	0	0
P17812	44658	94109	58110	62630	50704	62020	49454	89866	69934	34733	29783	110980	92567	119160	65913	188980	0	46969	63730	59269	147250	90385	127230	62369	69860	41841	38378	54582
P17813	0	0	152850	34938	0	0	0	21550	54672	0	57288	0	0	0	0	87383	0	0	0	128440	0	40956	0	0	53821	0	0	0
P17844	158480	240950	201360	147250	150650	139280	160810	334060	240560	112030	165110	163050	253570	289010	214540	236500	213090	135100	194780	207570	309780	212010	307630	174720	186660	162850	97563	274460
P17858	219250	170710	155720	204090	184720	226690	141350	167190	188540	223480	210300	228300	187030	354430	247510	246190	185180	262430	281050	181130	387690	259210	169640	202550	176210	257410	200260	192180
P17900	35891	0	0	31896	37729	37192	38128	32797	32992	36848	0	0	0	0	0	0	78708	53561	0	47972	0	0	27657	0	25120	133240	66470	48292
P17931	870750	722400	405110	641960	429520	1048800	658530	421190	523230	1987100	531570	761390	749520	1266100	417890	371230	827890	807910	1073600	494470	571620	994530	485470	512500	381160	765770	497400	422990
P17936	0	0	0	0	0	0	0	0	146060	0	0	76727	0	40339	0	0	85856	0	0	0	43708	0	0	0	0	0	0	33832
P17980	153850	280780	173160	224740	154350	279710	181430	239490	214410	128050	127100	269080	256330	288190	256370	273320	215310	160830	182910	196750	294120	269050	293620	172080	191000	197240	131990	246860
P17987	274780	337540	238190	274780	265720	272630	262230	450610	303130	245360	252790	308830	318120	373430	318930	389250	330600	267390	285220	301720	400320	292700	508600	315320	232820	299700	239750	325260
P18031	33608	59924	27018	43031	44745	32221	45620	81361	61557	58054	42986	55936	56406	88057	83481	116130	83432	64276	52035	53610	97821	105810	83939	29521	52760	53280	36081	55088
P18065	52172	22036	93394	0	72754	73925	0	28527	59537	0	0	23187	0	0	0	63222	0	93472	63265	0	182530	67377	363900	49596	0	53106	67475	0
P18077	139080	269010	226590	201330	203540	105330	231980	242280	341730	266200	247720	225830	288530	221660	242190	256050	244510	254190	255940	331990	340150	273390	350700	254880	243510	317420	127100	271790
P18084	69717	26557	87476	62425	56315	60054	74043	48886	84574	67211	80573	49969	39366	44193	60046	75896	80527	48823	0	83632	79297	62346	86201	42186	84791	33829	53787	109570
P18085	463580	721290	571940	378200	638010	421970	436350	384340	578510	334290	629490	472970	497890	571630	657810	690830	510650	541940	746150	627280	605660	546080	745280	429270	515600	576410	395810	532840
P18124	618210	943350	835310	674930	761850	547540	910240	1014100	1073600	791460	999750	748330	902890	1057800	943940	1059800	860570	959760	930410	1007300	1176800	1008500	1241400	828500	807090	1096900	583060	1107100
P18206	1379400	696040	1855000	1708300	1384900	1296200	1214700	1213100	826610	932210	1133000	1311000	1204500	610770	1301600	625910	569320	963260	1063200	1027000	223330	673020	510900	1677800	1560300	605360	2232600	834880
P18283	145440	195400	0	94664	0	333290	40557	129170	119370	565840	0	236290	50434	147150	22927	106560	224440	282630	226640	0	75516	135020	630160	81369	0	319670	60230	74969
P18428	0	35991	87877	96869	102400	70681	195740	0	42381	0	152500	32372	36432	21593	41809	271470	91759	26467	0	39892	66164	52817	67173	0	56748	24067	0	55413
P18433	30037	13256	26413	21772	17614	22970	19332	16200	39796	42297	19729	22085	13542	24467	20909	30449	17490	25379	10036	20060	21043	15671	19327	16075	22414	17198	0	22442
P18510	15595	0	0	20181	0	48310	10198	41416	0	0	0	58179	194880	11103	0	0	0	28484	0	0	29138	41942	112520	0	0	41148	0	0
P18583	36748	44292	0	35103	46857	0	44524	50549	74980	36333	0	18330	62515	55528	61681	50400	70954	44458	47430	57455	81840	36113	58577	43910	35564	0	0	79833
P18615	0	41571	0	0	0	0	0	34084	0	0	0	0	30928	40276	0	25957	47147	0	0	0	0	32270	0	0	0	0	0	0
P18621	340080	620820	374460	367560	360960	319510	441580	639300	579710	432110	456900	391430	341000	599970	533440	605310	511190	567560	502700	530390	656210	583600	682970	464240	418100	651480	236300	515330
P18669	419290	439660	172630	443710	372820	477530	506650	624840	176290	515550	399510	488190	421440	617980	404820	544790	498790	569840	631330	378670	441510	391400	605120	512790	358360	442800	625670	266660
P18754	63658	142040	48681	82797	44469	59789	65472	79161	91666	76386	48267	206610	103990	162390	78176	155860	74859	54380	74682	62554	212230	150330	180610	61734	74085	75726	35366	105550
P18827	0	108190	0	0	0	133490	0	0	0	0	0	0	0	0	0	0	0	0	0	0	0	0	0	0	0	0	0	0
P18858	0	0	0	0	0	18482	20364	37898	0	0	0	0	0	54779	0	39130	0	0	0	0	36577	0	0	0	0	0	0	0
P18859	276850	185880	183560	284780	267160	253460	285310	215970	319750	256020	0	270990	394800	197740	146660	172430	200680	296990	334050	220190	144470	271960	264440	260750	155120	777420	413840	180130
P18887	0	17968	0	18351	0	0	0	30189	26145	0	0	17697	20396	16209	0	27412	24895	17378	0	0	0	0	0	0	0	0	0	25359
P19075	289220	0	0	0	0	0	0	0	646660	0	0	60672	0	250040	0	0	0	0	0	0	0	160760	0	0	0	161880	0	0
P19174	0	12243	0	0	0	0	0	27403	0	0	11842	13372	0	0	0	0	0	0	0	0	0	0	0	0	0	0	0	0
P19224	0	251360	0	42354	0	0	0	0	28873	0	0	263680	12633	0	0	82615	0	0	0	0	15776	90098	18784	0	0	16241	0	14205
P19338	444540	880610	751990	775580	606100	628630	668690	1075100	973340	729520	631860	683300	979210	852150	1001400	1183000	1044200	596460	623220	729130	1450800	652170	1128200	612300	719100	603150	493870	1282500
P19367	182850	204820	271270	253120	154010	195610	185470	191630	220550	294780	121180	221780	286620	168210	206310	196970	207400	187980	183530	175710	195020	199250	131810	215860	219840	290200	154320	116940
P19387	0	0	0	0	0	9220.8	0	0	0	0	0	11586	0	14463	10541	13858	0	0	0	0	20482	0	21814	0	0	0	0	25908
P19388	0	0	0	0	0	0	0	0	0	0	0	0	0	35141	0	0	23682	0	0	15999	0	0	0	13336	0	0	0	0
P19404	237790	217960	213180	176750	182430	281760	226290	161240	223770	257260	192750	178940	187460	180190	162540	140350	209940	302740	290210	162870	131420	243750	190910	327090	210410	530710	372030	159530
P19440	69570	129020	0	8161.9	0	0	0	0	0	0	0	0	0	15601	15741	0	133770	0	0	10497	22895	13893	0	0	0	0	0	68682
P19474	33321	22359	41562	35443	17504	27739	25245	15326	38528	24140	15874	24287	48931	29225	37830	25718	17533	47826	23135	27011	7965	25125	42891	24902	20960	0	17862	28029
P19525	45076	48987	34446	43483	30582	37030	28108	35862	25458	24055	32609	42253	50727	38480	43356	53735	46707	29169	31860	43018	47100	32858	85367	34094	37927	34568	19272	54919
P19623	94923	113230	99364	86965	138860	67723	124910	94334	110580	61993	163530	103110	116840	93730	126590	168130	87902	105520	97367	165010	136680	74753	117660	85040	106240	87591	87111	106050
P19634	0	27147	0	0	16673	15505	0	0	0	0	0	13716	0	0	0	0	0	30282	0	0	0	15839	15799	0	0	15666	0	0
P19652	163870	298520	161000	178350	265050	219150	207640	132210	0	68594	253180	41197	49281	84564	0	92274	110710	168340	147110	315840	152660	64026	47180	37753	33601	154440	147890	37983
P19784	0	0	0	0	0	0	0	0	0	0	0	0	0	0	0	0	0	0	0	45724	0	0	0	0	0	0	29566	0
P19801	104980	0	0	14703	27485	21965	13226	0	46491	119510	0	95215	0	0	0	0	190900	0	20784	0	41936	0	0	8873.9	17876	0	0	0
P19823	240880	329170	524440	237730	616240	354590	286470	179790	169280	182930	443180	292850	271200	212840	305920	539530	307260	192930	57013	428890	129920	153450	155780	195050	302690	176470	376400	182180
P19827	284470	461160	300410	190890	431510	296150	431910	122120	117870	121810	371900	263430	271850	230210	180360	253540	249950	146340	47554	328340	39044	110760	78188	168200	545360	135330	173950	157370
P19835	0	0	0	0	0	0	0	0	0	0	0	0	0	0	0	0	0	0	0	0	0	0	0	0	0	0	0	0
P19838	42911	25654	30875	42936	28733	42200	38223	15608	36456	27897	18381	20000	23829	47149	28832	24053	25866	31361	21540	34101	17969	22139	25722	25176	38547	24678	18749	28565
P19878	0	0	0	0	17936	0	0	22331	24440	0	15338	0	0	25387	86379	16012	0	43980	18957	53754	94367	24396	61143	0	0	25066	0	21277
P19957	0	0	0	0	0	0	0	0	0	384290	0	0	0	263210	0	0	0	0	0	0	0	0	315350	0	0	0	0	0
P19971	439680	295100	438480	254180	282570	295040	436750	572940	298130	354110	267150	457130	700960	650240	517820	615450	302760	445330	399610	248020	243170	451050	226750	244750	262230	312680	242620	530580
P20020	0	36182	0	19664	0	6239.1	0	7255.4	0	0	0	19520	16137	0	0	0	18765	26926	26666	0	16821	0	0	0	0	26346	0	0
P20036	69859	39063	0	53677	30913	0	61882	0	0	100490	0	0	50916	0	0	47610	21072	70985	50206	0	0	0	0	51938	0	42134	30828	0
P20042	99600	172160	159460	108590	125160	86368	121580	156300	164330	136440	153590	140920	156580	155140	177310	197980	193050	133890	136350	140730	258180	192990	205680	125230	125070	157130	101840	181700
P20061	0	0	0	0	0	0	0	0	0	0	0	0	0	0	0	0	0	0	0	0	0	0	0	0	0	0	0	0
P20073	306010	240240	344230	341270	281720	284390	333090	282700	309420	252910	247660	280830	318640	281500	288740	237060	240210	271160	259800	262100	219840	153000	308370	284350	293720	253130	284280	265010
P20132	0	0	0	0	0	0	0	0	0	0	0	0	0	0	0	0	0	0	0	0	0	0	0	0	0	0	0	0
P20142	0	1215200	0	41654	839590	890540	306290	0	243630	0	63385	278070	0	0	47852	0	0	639950	2006600	0	0	1393100	46119	1116000	65804	4267200	489000	0
P20160	15791	171010	105130	31724	270340	0	99043	307990	188210	0	442200	104380	45138	39614	0	31442	138600	498980	322950	733670	533020	144870	910630	261610	0	222850	0	624100
Q15661	2239000	1038000	671420	944720	1432700	1849600	1412300	258490	811510	1134000	832010	901170	1060600	338430	593010	181590	479480	1667100	1046700	2342400	0	729690	39516	1497900	3675500	2687300	663590	303950
P20290	0	0	0	0	0	0	0	0	0	0	0	0	0	0	0	0	0	0	0	0	0	0	0	0	0	0	0	0
P20292	59580	64046	119650	130590	110990	73671	96409	55649	148110	90787	174820	115200	120250	85795	431310	121370	105540	147630	131050	191010	240610	148790	173230	103090	103820	94920	0	189650
P20336	0	0	0	0	0	0	0	0	0	0	0	0	0	0	0	0	0	0	0	0	0	0	0	0	0	0	0	0
P20338	0	0	77598	95530	79906	64745	166070	0	127610	90854	76637	101390	82875	97760	111030	120840	107910	112270	145120	123720	77296	92144	74162	89016	105440	156110	69356	81954
P20339	136430	116500	158420	115020	92935	139200	85333	81588	138660	68825	83732	130570	118740	143200	147290	131020	109030	85319	109830	123040	147600	99257	98440	87421	113680	131850	86200	139100
P20340	653450	677210	672270	708690	752920	714500	821670	806760	910920	722690	744250	738910	805250	948860	765720	882230	939900	906880	878930	721700	1326400	860160	1052900	697990	773920	926940	553550	726150
P20591	326640	88650	111530	167050	31293	163170	66247	111210	24452	74807	12367	155050	337210	126630	144980	106080	37918	90733	88871	150040	103000	122800	290420	22568	31529	52567	72034	30051
P20592	185300	30682	10780	49699	40942	61317	46076	17157	0	0	0	31925	55630	32657	60824	34867	0	44961	0	51088	63547	14357	57491	0	30657	45717	0	17060
P20618	178710	259900	147140	130330	139370	191610	166270	174670	125710	141630	157660	222630	197760	265250	62680	187010	188210	197040	219200	204240	180600	209640	253560	201600	155130	213980	114560	169290
P20645	61738	54244	0	67605	41643	64015	0	0	81881	0	0	49367	54544	71536	0	80416	73052	50300	0	0	113830	47636	0	0	46958	53331	0	42908
P20648	173090	383750	56790	121940	80821	380670	120220	191610	203420	277800	109650	271050	144050	195820	86184	166160	253120	537660	289010	120130	180740	538810	257980	231780	127540	3644400	162490	224850
P20671	19641000	17547000	25797000	23615000	23595000	19923000	27150000	19030000	28861000	19911000	15320000	17650000	18683000	19761000	28657000	16708000	19867000	23601000	19306000	23595000	20743000	14993000	14801000	20410000	16933000	18570000	15780000	28196000
P20674	268150	270620	254820	131690	229360	224730	199210	176770	367840	262010	284980	235230	343450	222880	311340	160690	373720	387040	308410	200830	152310	437900	146350	318440	221390	1273900	360690	244010
P20700	303540	353620	387830	367650	393670	315080	358320	337040	481710	557600	359410	310080	328050	325210	379800	387960	361250	369430	329370	405580	405950	327170	342050	344850	312070	304430	214990	459980
P20701	0	0	0	18846	0	0	0	0	14250	0	0	0	0	0	0	0	0	8674.7	0	0	0	0	0	0	0	0	0	0
P20702	0	0	10180	13660	0	7681.4	0	0	28362	34761	0	11817	0	11878	21076	12140	0	21582	0	0	9733.1	10207	0	14885	0	7344.7	0	20887
P20774	3053100	771000	2456000	1585300	1358000	3152100	2952600	208480	459230	557730	1083800	464180	338590	87696	945340	325540	217560	636650	676980	462400	0	182800	19877	1064200	1299800	482120	4977400	860540
P20810	128990	189300	282450	203700	200100	228570	222040	146920	201770	197690	180780	148280	313710	131800	114500	256760	117120	167490	202900	240950	108170	258870	110710	175310	189910	162260	136380	211810
P20815	0	0	0	0	0	0	0	0	0	0	0	0	0	0	0	0	0	56882	0	0	0	0	0	0	0	104840	0	0
P20851	0	0	0	0	0	0	0	0	0	0	0	0	0	0	0	0	0	0	0	0	0	0	0	0	0	0	0	0
P20908	195230	96475	259450	0	311390	317080	337740	0	0	128510	276700	124980	0	78709	113210	155920	142880	85091	0	0	0	0	43715	0	218850	0	359140	216530
P20929	0	0	0	0	0	0	0	0	0	0	0	0	0	0	0	0	0	0	0	0	0	0	0	0	0	0	0	0
P20933	125140	63064	73863	36359	0	127100	78269	68707	0	0	0	68201	0	0	0	0	0	112830	0	100190	81315	70852	65861	204270	108820	68360	0	131150
P20962	168230	280110	291110	198790	351090	318660	315090	218260	231890	139010	287520	0	0	196510	233020	338070	236840	265690	319250	227570	395450	207040	86240	232610	215350	153870	0	221330
Q9UQ88	0	59403	0	34519	0	38567	65876	69180	52644	40789	0	81240	66255	92067	52802	58438	85233	42881	52918	0	179870	51660	0	0	60417	40373	0	61030
P21266	426920	358380	357440	368520	213920	277280	313210	188410	152240	191970	151590	278920	232150	145260	151030	120980	138900	235990	257540	209090	221580	338250	2963500	295330	185900	259230	418600	129630
P21281	140470	114210	175730	149060	152280	165450	155380	146290	210290	162630	197760	146460	131300	168750	235290	208200	144020	173680	168990	189970	208020	152180	222940	180720	124420	203670	107200	190890
P21283	23795	22409	39854	48992	0	56229	26723	31991	37922	0	25298	39813	35861	38238	40893	35353	26540	25501	0	39297	41934	31056	49045	0	26897	39681	0	50055
P21291	4375900	1822100	2659200	3614200	3318400	2560400	3105700	2019800	1368900	2395700	3212700	2382300	1903200	801530	2327600	770260	752280	2112500	4272300	1947200	195130	1395400	216510	7168700	3861400	1390400	6126100	1360700
P21333	5489100	2360800	6394900	6555700	4353900	4592500	4240900	4040200	1963500	3478100	3790000	3878600	3716800	1424900	3744800	1514700	1151400	2456000	4581600	2912200	517410	2125000	774990	6787600	5368000	1702700	8323800	2112300
P21397	406270	202680	74428	156870	70298	234440	62049	24127	221060	491700	58081	183720	90299	77928	104560	44363	311920	214990	337750	38041	42704	146660	81178	199360	64505	348670	59517	71402
P21399	164710	200520	173610	163130	230420	236470	156050	169250	253250	137130	185970	151940	114720	155880	194730	146140	354070	224490	234800	210470	73947	214160	124710	189650	141220	308280	202410	221960
P21589	135140	49847	94786	87044	100340	52320	66625	24888	24927	76794	67840	31776	77232	27706	0	0	60811	0	34196	132950	0	0	291140	54219	34420	36847	105410	71419
P21675	406580	282060	440880	268420	291100	279840	715690	234080	317060	467640	420440	243870	326140	138590	809120	185450	137300	251510	227600	308920	167440	168170	89421	780860	187060	178660	640030	260010
P21695	43999	33978	144920	68750	237430	76513	26607	0	0	0	180250	26328	0	29770	112300	34940	260630	20781	62794	22106	0	53801	0	44848	48753	15179	229800	0
P21741	0	0	0	0	0	0	0	0	0	0	0	0	0	0	0	0	0	0	0	0	0	0	0	0	0	0	0	0
P21796	368290	1202500	628440	473830	317940	734070	668050	273580	698600	596770	362980	594700	580720	454150	567710	659570	1398800	591510	598400	412390	796830	778620	1050000	620170	538520	949880	406840	827800
P21810	429700	307390	628690	312290	480260	681020	685120	150490	314670	306740	543930	354250	222940	240680	409920	473100	346180	290880	162850	239710	95603	168380	108840	282980	601910	252120	1050200	320130
P21912	117960	116540	133480	117440	88069	130820	99773	81503	144650	160890	90973	121690	135440	140760	139990	113710	142810	139300	170760	96486	93770	214850	156580	146760	120230	296990	128200	134320
P21926	0	0	0	399230	0	369590	0	0	0	0	0	229260	178550	133140	0	0	0	0	0	0	0	0	0	0	0	0	0	0
P21953	0	0	0	41195	0	54646	0	0	55676	0	0	69948	0	24159	0	0	24313	0	70350	0	0	33141	0	77141	0	147370	0	0
P21964	45812	66444	52281	50176	53677	53220	45886	76683	35828	30221	32805	61225	45997	82007	50204	140380	145000	62204	41983	39543	125110	67658	37672	36530	53890	61872	16457	47114
P21980	642590	277310	575050	1509700	1740500	708900	991470	905320	656630	606330	433200	1147300	1152000	924950	974540	672510	552040	750820	356910	732420	105980	888800	187930	461360	1174800	526500	601030	977240
P22033	29411	43821	26474	40199	31911	35267	37068	33612	44664	51770	0	36144	50356	20668	22067	40624	42910	43151	50049	26166	26249	55210	56490	33205	68779	76036	21702	46534
P22059	60757	55549	81717	55862	41120	54456	58077	58771	85300	65958	46531	57138	63422	98231	74346	67914	66532	76051	89808	63380	115250	97401	62802	48193	52748	79256	38647	70468
P22061	152040	147440	161090	151200	112730	164880	142390	207030	82606	150410	153060	138370	126940	119130	134520	133250	113220	124830	148180	114370	185640	132960	120790	179210	103370	150210	150070	51519
P22087	163180	277820	169340	203880	151500	159500	186050	227890	210460	481210	200280	189840	156210	292710	244990	279120	276950	226360	187410	219590	392850	246100	114780	177400	175970	175850	113010	161960
P22090	0	27305	0	0	28762	0	0	19495	0	0	15048	13277	0	0	0	22001	0	27797	0	0	0	26113	5138	0	0	0	0	0
P22102	84376	117600	83993	82701	72452	71208	76139	130760	119010	90596	83671	93796	128800	148260	114740	137400	194360	89446	119290	100840	234180	103650	165050	96835	73405	86797	71706	103640
P22105	570160	38058	79928	96921	27858	88752	113960	7100.6	58607	216010	112640	74068	66518	5719.6	35994	4987.1	1800.6	163120	39040	29385	9296.9	6717.1	1137.2	124890	120960	16334	460250	15697
P22223	0	0	0	0	6708	17492	0	0	0	0	0	0	95457	13762	0	12803	12678	0	0	0	16132	0	8079.5	0	0	0	0	0
P22234	39955	91313	35416	53370	42214	57029	56146	72764	86376	27542	41002	71789	56043	92028	77781	104270	122760	58069	48893	62981	363300	76742	179420	55189	36396	46629	35227	71432
P22307	44704	99064	57821	69742	54253	87315	59962	61414	92704	89729	57046	106360	66935	41086	103680	101280	114580	92968	103450	68445	95097	112280	142160	76054	63423	106240	45630	124300
P22314	999100	896020	881310	813160	627150	945570	886070	889910	838130	752690	692640	805540	733370	847680	794580	1105300	1005400	780600	960430	887860	1317500	709640	891630	749320	631980	941380	777520	1042800
P22352	453090	127180	415600	401100	376290	620620	659130	186250	258160	500080	258180	267580	274420	108420	240980	221920	158190	243710	135290	184710	33096	139420	42799	272420	428900	148630	368160	406930
P22392	1449400	1515400	1431000	1035200	1198400	1268800	1257800	1523500	1513500	893870	1136900	1027200	1720300	1522700	1490500	1333100	1554900	1345000	1216700	1145700	1176500	1358900	1460000	1117100	1266200	1230600	868230	1033700
P22413	0	0	0	0	0	0	0	0	0	0	0	23304	0	0	0	0	12324	0	0	0	0	0	0	0	0	0	0	0
P22528	0	0	0	0	0	0	0	0	0	0	0	0	0	0	0	0	0	0	0	0	0	0	0	0	0	0	0	0
P22570	99322	60859	61409	101080	45798	137200	66655	49399	82391	56722	0	76897	88573	85405	46340	67396	132140	101750	117800	50610	82672	99170	419790	43769	66655	200590	58591	40308
P22626	1975500	2298100	2233000	2061500	1701700	1876500	2301400	2441400	2737300	2328400	1858100	2454500	2559000	2443100	2298300	2046200	2783200	1996600	2193400	2177500	2396800	2101800	2032600	2113200	2288000	2194000	1435500	2249600
P22694	0	0	0	0	0	0	0	0	0	0	0	0	0	0	0	0	0	0	0	0	0	0	0	0	0	0	0	0
P22695	498770	394370	384500	353170	260860	388590	372350	348950	373800	745280	352080	325710	262840	362290	190310	301830	670730	561040	545130	278270	268450	593860	299260	555330	308070	946390	426230	269820
P22735	0	0	0	0	0	35858	0	41352	0	0	0	43107	83229	0	0	0	0	0	0	0	0	0	0	0	0	0	0	0
P22748	0	0	0	0	0	0	0	0	0	0	0	0	0	0	0	0	0	0	0	0	0	0	0	0	0	0	0	0
P22792	0	0	0	0	0	0	0	0	0	0	0	0	0	0	0	0	0	0	0	0	0	0	0	0	0	0	0	0
P22830	0	19492	22339	9427.9	0	0	0	0	0	23580	0	0	20885	0	0	0	0	16793	0	0	0	0	53740	0	21474	17968	0	46074
P22894	0	0	0	0	204130	0	85860	0	103440	0	264980	0	0	0	0	0	0	165830	170790	288030	129660	32514	363510	133740	0	122680	0	188190
P22897	45031	109120	133250	180380	275340	111370	168410	151180	84900	97088	281120	75438	161500	179030	161720	133180	106590	229630	152030	416540	174900	177620	105940	81498	180700	257660	72981	59384
P23083	11288	0	0	0	119480	0	0	0	27642	10669	0	0	0	0	0	0	0	0	0	0	0	0	0	0	0	0	0	0
P23141	40758	178010	76019	159470	29399	71027	0	206520	2697.5	4289	56318	33400	43142	14285	12369	618930	6827.3	78367	84302	114100	23933	134140	0	176380	14719	27318	52657	117680
P23142	933620	818990	720170	580310	947960	657700	943980	387110	675800	515080	1780100	516660	251980	283580	562470	706310	592830	526830	303890	416700	143300	437300	293000	572410	772950	219610	881000	722650
P23193	31046	36649	46184	43202	30547	68944	49669	81696	47642	34291	38655	64102	44714	36452	51492	65010	33004	58284	42986	32560	61826	65423	18001	24957	34933	40732	31508	67620
P23219	0	38690	55652	33054	103230	44817	0	0	66768	98252	43117	24503	67954	0	72767	0	0	47366	58092	79196	0	0	0	82727	65829	0	0	0
P23229	787490	596120	380410	483560	468210	657760	393660	300620	1396900	655520	442050	525720	749990	863030	726110	458070	605440	740140	701850	451980	1147800	454160	809300	559160	464060	567760	513550	658890
P23246	396480	512360	496400	411980	394240	383830	447550	626900	599890	441020	419070	465850	505070	635380	462110	578640	475840	389490	439790	516910	764020	503220	363360	430510	497210	427630	281080	586480
Q9NRH3	0	33165	0	28206	30421	0	31892	52109	37807	0	30027	35615	32296	37460	0	0	33950	27338	23630	30112	54819	29271	35093	0	0	28234	0	38973
P23284	830210	1637400	1464800	965390	1964700	1075800	1444600	1617100	1432800	894470	1912400	1017600	1068000	1306100	1878500	1730400	1182900	1636600	1350500	1901900	1092900	1376700	1456100	989380	1253100	1535200	953500	1821100
P23297	0	0	0	0	0	0	0	0	0	0	0	0	0	0	0	0	0	0	0	0	0	0	0	0	0	0	0	0
P23368	147600	127630	112230	127310	93790	118520	110200	93868	157140	110850	114040	98475	120890	109260	135530	102030	54058	138380	145980	125090	57744	108640	201750	122160	89195	191540	132870	176140
P23378	0	0	0	0	0	0	0	0	0	0	0	0	0	0	0	0	0	0	0	0	0	0	0	0	0	0	0	0
P23381	638590	988360	717910	654370	568800	713530	886830	1110200	592630	1026200	627350	708390	1476600	1551700	1221600	1159900	458900	892700	942640	582520	362130	761380	498550	611710	422130	721340	507010	591870
P23396	636840	874190	840710	660070	714600	597230	776930	842510	1060600	707140	824970	677400	859390	882010	876450	957540	824570	768810	811590	928140	1086500	861490	1085500	807920	707600	978390	580570	968790
P23458	372930	187890	427700	228070	380150	251230	340820	0	284600	250320	0	272410	188740	227010	0	0	289430	602400	280740	244350	0	178140	303830	0	675900	179170	0	312980
P23469	0	0	0	0	0	9617.8	0	35009	10234	0	0	0	14992	16228	0	21981	0	0	0	0	172110	0	0	0	0	0	0	27344
P23497	0	70778	106190	99122	91321	71224	111190	71062	74841	134170	0	94672	178680	0	111280	73501	83381	90982	88182	0	75627	97774	125080	0	93576	71205	0	92363
P23526	230110	485200	247810	241440	206500	315980	372230	550710	374840	349090	286520	314250	253430	438690	306060	528440	485660	301520	278440	258520	617810	408030	427170	273570	284300	327080	253100	367920
P23528	1360600	1422500	2106300	2398400	2112100	2261200	1876400	1913000	1822000	1998400	1685500	2237600	2045600	2212900	2515300	2397200	2438000	2232100	2048600	1477400	3659300	1833600	3273400	2227500	2504100	1814300	2239400	2493900
P23588	113870	169950	181940	119670	119520	153510	135960	181190	170430	130210	124540	134850	152890	251680	170580	195120	115400	124040	140710	155080	289870	172700	133860	151490	135480	134400	108160	179900
P23610	0	0	0	9706.9	0	0	0	0	7301.6	0	0	15370	0	16854	0	0	0	0	0	0	0	0	0	0	0	0	0	0
P23634	111150	67456	147350	162270	106670	134170	75808	115740	60224	115370	105780	120780	106200	44920	119040	48797	41600	85596	112400	91567	43250	49678	22540	169280	154350	54374	248670	70951
P23743	30259	0	63310	62678	28820	61533	32399	0	0	0	0	0	0	0	0	20845	0	40439	0	22324	0	0	30051	0	0	40699	0	0
P23786	44365	20458	0	41792	9259.7	31026	28294	0	34483	26182	0	47982	13339	34319	23086	9180.9	22833	47312	33391	15100	23082	58603	64519	0	9610.9	95465	0	45841
P23919	31112	87272	52647	39504	35596	57969	56428	164450	71221	72782	42429	120600	87159	66280	70409	66588	119920	55700	63540	45808	148790	61010	129400	52928	45149	67159	40815	72887
P23921	0	0	0	16576	0	13092	20184	32031	70887	0	0	28545	27187	38156	0	68584	18701	0	32681	0	60302	25120	55687	0	0	0	0	0
P23946	1020900	287020	0	825430	211580	1040200	1194400	144810	361110	1629600	762680	374380	632830	179110	546500	119910	361530	455620	730000	2858800	0	140770	0	564210	1418200	248030	371380	109450
P24043	0	0	0	21932	0	22256	0	0	0	0	0	11635	0	0	0	14265	0	0	0	0	0	0	0	0	41481	9633.4	0	0
P24158	48577	331180	61898	102030	1367800	20873	291990	999130	425020	19202	1070700	193990	158740	47181	0	211980	355280	948420	896040	1591600	671960	291600	2204000	473570	68112	591500	0	1233000
P24310	30905	0	70535	0	0	36766	57123	0	0	47332	0	25414	27717	0	0	0	0	0	0	0	0	0	0	0	0	0	0	0
P24390	0	12877	0	16499	0	0	0	0	12136	0	0	22379	0	0	0	0	0	0	11939	0	0	0	0	0	0	0	0	0
P24534	218830	304470	315970	258320	338040	295170	359350	403610	394520	335980	370740	326060	411400	590850	357810	496000	433970	356050	358900	398390	328930	372180	318200	289080	324410	439870	264460	554550
P24539	296430	258180	73784	245070	231560	253070	240620	261920	244840	332000	254960	236370	254680	185490	197530	216170	299270	382680	401030	222320	200610	303110	322870	305360	212660	840490	273310	252940
P24557	52302	32068	72267	70497	48888	32370	74113	47811	90204	55386	67055	28396	59217	43523	82857	56531	44164	72553	73960	40784	35430	67399	0	0	41924	85602	0	52542
P24593	0	0	0	0	0	0	0	0	0	0	0	16419	0	0	0	32312	0	0	0	0	0	0	0	0	0	0	0	0
P24666	185780	407990	150600	186410	134990	173470	164660	198040	167170	182980	110070	155640	231570	242700	252950	259100	196930	167290	168420	152890	339660	158650	238370	168460	143380	183860	170930	115870
P24752	226840	348880	342670	296770	209790	305530	314750	165320	363520	368170	233090	207870	215990	149370	269670	173070	166900	283050	378400	191980	156670	393170	432390	296040	289930	1069300	356620	196740
P24821	355270	208850	729310	310960	508230	96656	134180	99934	271490	53042	690650	181020	155160	291760	1025600	450250	124690	149070	214420	193630	92059	138040	259390	316730	371020	68171	899020	174730
P24844	4554200	1977800	3911000	3927400	3458200	2742800	3142200	3781900	1229400	2710100	2083900	2669600	2716100	1006500	2922400	722380	843730	1759700	4536100	2848900	284300	1483400	574020	7867900	2749900	1429000	8365700	1365800
P24855	0	0	0	0	0	0	0	0	0	0	0	0	0	0	0	0	0	0	0	0	0	0	0	0	0	0	0	0
P24928	22563	31111	0	38703	0	26626	30257	40417	49263	36776	0	33063	36988	48979	26375	37205	51434	36818	31947	32211	66144	26802	25536	31340	38765	24373	0	72439
P24941	0	0	0	0	0	0	0	0	0	0	0	0	0	0	0	0	0	0	0	0	138680	0	100020	0	0	0	0	0
P25098	30241	14743	28934	31953	23667	15510	22488	18833	38015	18164	18240	38767	27320	26566	31654	20857	24882	37305	26978	22220	27987	24629	28414	21766	14403	30178	0	26716
P25189	0	0	0	30710	0	0	0	0	0	0	0	20630	0	0	0	0	0	0	0	17998	0	0	0	0	110590	0	0	0
P25205	23013	135470	53625	25956	6382.9	37978	66674	228720	104510	20372	19785	104810	77961	197660	147230	222470	77154	29814	79320	57159	294920	49628	139080	49211	8509.7	30343	9556.9	110070
P25208	0	0	0	0	0	0	0	0	0	0	0	0	0	0	0	0	0	0	0	0	0	0	0	0	0	0	0	0
P25311	148770	166340	228170	181380	232710	264830	237810	117160	89406	126480	205550	134720	111430	66704	81967	101130	239050	150480	109680	216290	104800	141550	94736	120340	113690	329760	260950	135780
P25325	301820	275750	80759	88260	65789	139950	123150	150740	172040	495350	96595	221700	95994	172930	90742	110320	395090	190290	283610	117800	136330	220790	127320	211270	97942	161700	133710	163480
P25398	270600	412050	153670	276120	317630	281500	324720	393880	389510	285670	356260	297170	313020	403120	153990	423080	322090	361450	372800	371520	467660	384680	426590	412700	273290	443870	215420	285440
P25490	9866.8	12294	0	19357	0	0	0	0	19460	0	0	0	11652	17881	0	23359	0	8237.7	0	15779	23834	0	0	0	0	0	0	0
P25685	122710	98793	120550	101150	96160	160010	138820	163700	175780	143350	101130	107660	175540	151380	124080	156020	178780	122270	145550	134790	220290	152360	161070	158790	156050	180350	126630	124430
P25686	54925	43312	0	0	0	0	46232	67103	51508	45208	61889	0	57682	42901	0	58464	63410	0	0	0	135910	52321	129840	0	53203	102490	0	0
P25705	1574400	1600700	1514600	1578300	1177600	1511000	1518000	1133600	1675000	1993200	1170900	1344500	1607000	1126900	1385900	967350	1543800	1571300	1955500	1189700	770730	1449700	1316100	2028800	1323200	3942800	1740800	1510200
P25774	187950	61174	161260	46060	68522	136700	111670	72032	201550	98698	0	156570	94846	143310	140660	115380	108970	260960	115470	138840	0	123520	50883	164580	48008	182110	82229	502240
P25786	289050	416610	321760	205710	247790	245450	295820	434780	309650	329030	276050	325280	375190	441690	322830	357640	322900	384470	396220	302240	348590	426770	457670	399440	209070	337410	226720	391950
P25787	153460	280650	175880	232650	152060	226130	174430	235000	237530	129680	113400	267090	272490	352220	229280	252870	166930	169090	215510	224300	189960	248810	256700	191070	163370	214530	141950	243400
P25788	171590	213690	164800	127150	159170	156460	186860	220550	181110	185420	165340	197560	195700	244220	205640	209370	177500	193110	200430	161750	189440	248600	289400	208640	145490	186310	196700	256870
P25789	189920	252330	228090	173430	183850	208180	220780	286340	232590	173110	162500	225690	239830	282720	224230	220500	233640	223390	228250	211240	203000	239930	250510	255700	173410	207960	210290	290910
P25815	918270	698580	448670	599990	858260	1159300	681550	103500	1211300	305860	337330	1507300	348610	493910	773880	112430	932910	1928000	589280	610220	832440	1740300	2549300	552860	262860	2192000	552380	650140
P26006	49522	34751	23704	130360	40098	81345	69200	31304	54527	75457	12896	155230	114540	27319	39729	0	17147	51361	47895	36790	27809	57493	67768	43648	120050	57814	58883	0
P26022	0	0	0	0	0	0	0	0	0	0	0	0	0	0	0	0	0	0	0	0	0	0	0	0	0	0	0	0
P26038	1426000	1178200	1785700	1550800	1814000	1469500	1519600	1164300	1342100	1151100	1303500	1279600	1444900	1056100	1744100	1217600	936370	1352500	1212900	1497600	626130	1038000	1230500	1373900	1377200	1238200	1494100	1319500
P26196	98802	116080	156990	110720	92347	84527	131570	179740	178190	117040	123730	112480	134030	171140	154580	161530	135310	123520	113220	124440	306110	146110	165410	144510	125170	114790	90395	150470
P26232	0	0	0	0	0	0	0	0	0	0	0	0	0	0	0	0	31801	0	0	0	17231	0	0	0	0	0	0	0
P26358	0	9693.5	0	0	0	0	0	17904	20524	0	0	0	0	23087	18219	17075	22005	0	0	0	29653	0	0	0	0	0	0	0
P26368	111800	149720	155860	147250	132000	132390	152030	164050	190070	125530	122100	168470	189500	230800	158760	212680	150960	121390	134790	139690	167480	164360	122750	124600	141320	141420	95736	204310
P26373	510480	700780	706810	527860	622480	452300	633140	728980	881390	564650	737430	577350	792030	679150	683830	766710	672140	669620	733510	793580	801210	711940	1036000	597250	630730	867500	462850	877480
P26440	149770	180980	105300	150060	71148	188160	134190	137800	87750	215960	109700	135040	100720	34117	117920	84282	178720	221350	150540	57056	115000	279030	113450	126380	123540	283210	101510	86635
P26447	475760	258100	474450	275490	465400	464690	303500	405250	362560	488220	540540	264480	485330	437190	374150	329220	287820	697460	381430	391750	406430	740730	168550	442780	273270	304260	442890	353790
P26572	0	33230	0	18599	23148	0	20441	0	33951	0	35908	18357	28461	34530	45507	52041	0	0	0	32874	41603	35252	65804	0	15283	0	0	0
P26583	386160	430450	139480	595730	540550	530230	512980	694030	402590	268590	320190	322130	256510	745540	0	625070	532290	762880	489770	430550	913730	310400	556100	436960	453100	508500	302070	287280
P26599	298730	427040	232140	330450	260770	358780	311930	429790	470240	323410	249560	353220	402770	658430	351270	502280	404600	352350	359470	372720	360600	386500	265200	315300	371480	372470	169120	299030
P26639	72374	109200	60566	55691	63128	68825	77401	124620	88350	61430	88237	102250	154010	249270	124320	181080	80186	80821	108690	91291	165890	63865	118040	101000	71637	91118	72125	351990
P26640	149880	232880	203980	151890	174880	119530	183320	250760	212220	144620	189990	187490	233740	236950	205200	174690	194240	234340	160860	222490	150260	196970	225360	173650	214080	253290	126540	266990
P26641	457880	620860	685620	471450	563620	480210	512170	800450	731010	608490	620290	1037500	815070	1166100	871390	955030	690820	563150	630210	709940	896680	746230	1416300	506280	531960	769680	369370	883110
P26885	167540	147510	276470	160060	261100	204830	289260	123140	245690	166590	284680	190520	294260	178560	321210	287350	163050	324150	257680	209690	201040	234480	277800	146160	244340	372950	0	279300
P27105	230920	275050	510280	366480	471000	270510	332250	336050	335240	239080	350400	264260	314800	152030	340270	210940	454690	300870	260010	498430	315410	197150	253580	307300	380600	205800	278540	429570
P27144	46405	239130	0	44316	47842	58813	40187	71000	53048	86684	68278	85982	87758	30816	11684	49192	25129	89298	158340	56281	76068	132950	44123	102220	93796	55619	73557	32387
P27169	39999	66382	69969	38059	85534	40924	28759	43798	0	0	60403	26485	0	0	31217	138960	0	21776	0	101780	68616	0	0	33097	15938	32502	65386	28757
P27216	0	13156	0	16731	0	153170	0	0	0	97941	56368	7417.7	25713	75885	29146	0	0	20269	51834	0	0	0	123440	0	0	0	0	43931
P27338	228470	136890	189970	367850	133580	333080	208750	179330	162520	178280	142130	248440	174300	27991	161470	104680	129670	229430	367410	120940	0	117860	31943	363870	304080	458860	239210	130550
P27348	357290	583000	472660	460190	407220	492730	455980	546680	339970	357770	374700	358290	424840	514040	632840	553900	357840	387490	406290	334120	612910	287230	526230	404020	356030	374670	477710	636650
P27352	0	48679	0	0	0	0	0	0	0	0	0	0	0	0	0	0	0	0	0	0	0	0	0	0	0	162540	0	0
P27361	213040	220510	230870	243360	246520	239270	241480	95943	248090	376880	215090	215140	278900	184280	188400	142780	161830	297320	228040	229070	179760	205360	176850	269140	220660	215600	211510	222630
P27449	0	0	0	0	0	0	0	0	0	0	0	0	0	0	0	0	0	0	0	0	0	0	0	0	0	0	0	0
P27482	0	0	0	0	0	60223	0	165820	0	0	0	76578	389060	0	0	0	0	0	0	116900	215860	0	0	0	0	0	0	0
P27487	50348	129390	132720	0	0	115250	23627	0	22468	71826	44709	46579	120470	157790	74321	0	171970	29749	78217	91984	0	42333	174670	0	0	38383	0	135970
P27635	374010	552740	171820	318110	356520	300900	416710	701000	509620	498140	510240	417110	385650	569280	364410	541030	528850	553720	517090	536750	680740	613170	610230	450290	383970	597830	277510	387430
P27658	0	0	0	51632	0	18916	21440	0	31045	0	0	45403	0	0	0	0	14416	27025	0	0	0	11536	0	0	37573	0	17964	40116
P27694	65048	77477	64845	86686	62875	77304	77010	76042	104320	51854	60680	80680	74500	91648	86595	138920	54168	65912	71945	72831	209650	74975	62702	61337	60741	74340	21817	89310
P27695	159660	316050	212280	262660	178800	199830	212140	188780	261890	199600	222600	294660	190840	204530	320050	205120	221220	201010	179960	256040	272500	242610	322670	204520	891770	277190	116390	269410
P27707	0	0	0	24056	0	22301	0	0	0	0	0	13082	0	18847	23543	19718	30879	0	19801	0	23886	0	0	0	0	0	0	23311
P27708	62717	269530	65930	70774	67921	70131	70628	126540	88737	93266	94146	72546	98821	154360	107790	189090	85362	71083	88578	109120	240750	49337	158850	69121	89555	64677	19138	108280
P27797	233300	414910	314310	288750	393830	404890	388320	413300	351160	255020	407290	301190	418520	537460	406140	565100	369310	475110	485100	422310	493070	337860	711580	260130	308710	496430	234400	461210
P27816	704150	627530	914050	702610	712410	621060	614870	504100	577810	656510	847610	500970	571860	545830	663880	602100	460920	451570	688020	754630	342180	440310	450300	769320	766360	474420	729640	694140
P27824	588110	855790	760910	689240	799630	647920	846360	728750	812240	636810	716080	699460	953890	1186100	864510	929840	739020	739690	641900	817890	956700	892290	1106700	604940	699620	826520	527490	881680
P27918	0	0	0	0	0	0	0	0	0	0	0	0	0	0	0	0	0	0	0	32737	0	0	28719	0	0	0	0	0
P27986	0	0	0	20826	0	19288	13337	0	0	0	0	0	0	12768	0	0	0	16462	0	0	0	0	0	0	0	16736	0	0
P28062	235840	246850	269000	136860	158760	166020	217870	307730	168900	297610	196570	244850	236470	324830	129080	193730	241160	299990	285100	204470	112980	265920	180630	287260	157260	206080	154200	170570
P28065	227050	204220	163790	141450	156840	134090	221850	279080	188870	258610	121670	163710	331500	248120	180040	204380	223810	220530	231280	211230	87609	235300	172180	173380	137460	174310	109730	235430
P28066	193270	273550	157410	179330	180270	200210	206160	285330	171040	195850	176270	239460	262380	309610	239370	252720	214180	274100	260200	205070	223840	278030	282310	233160	167440	226920	148200	205950
P28068	0	0	0	0	0	0	17365	0	22897	21002	0	0	0	0	0	0	0	0	0	0	0	0	0	0	0	0	0	0
P28070	113050	147730	74864	96234	110200	120510	146190	156580	148450	142630	181930	179120	173360	229590	129720	150470	142270	159800	173350	132810	158340	182750	195100	163820	119920	156650	100660	174540
P28072	115970	193570	202990	113640	166880	150360	116500	146970	150150	0	184390	206610	112650	204480	152770	154620	158110	116870	159650	143160	235290	179750	354930	174960	140910	168680	161490	218230
P28074	212840	541060	326440	268550	311860	381900	274920	311580	299830	199370	468400	530330	185580	419480	489840	464910	245840	257340	376930	350090	714400	382730	781600	470930	362440	481770	327700	371160
P28161	200080	114330	97362	140870	67243	144900	151350	65147	0	0	75748	98057	70437	58605	88368	115010	39164	174780	136810	59790	66256	97408	105030	84263	89290	225410	257750	69839
P28288	18084	100370	21502	15805	0	52065	0	28787	23192	27167	0	125810	45032	50857	29273	70633	75745	23937	52995	18146	38530	71699	89962	24509	0	38823	0	0
P28289	49510	14034	53547	99047	27058	54861	53747	36555	13780	40752	0	57007	32091	0	30390	0	0	19422	18369	25134	0	0	0	26033	56325	12982	79447	8423.3
P28300	0	0	0	0	36106	0	0	0	0	0	24988	0	0	0	0	19463	0	0	0	0	0	0	0	0	0	0	0	0
P28331	199250	171800	193520	160600	157410	215730	166310	159470	186370	176800	141540	149340	156120	143660	131440	149890	193620	255320	221950	146520	124960	184110	123410	238470	179920	407180	248640	135920
P28340	0	6296.6	0	0	0	7636.9	5030.4	16715	23618	0	0	6889.6	0	37348	6637.4	38950	0	0	12416	0	97991	4764.2	11443	0	0	3185.5	0	0
P28370	0	0	0	0	0	0	0	0	0	0	0	0	0	0	0	0	0	0	0	0	0	0	0	0	0	0	0	0
P28482	253490	213410	162560	204160	203900	215500	243910	231530	181570	246940	239860	226630	175650	183390	202550	213470	195200	270210	213550	209410	286480	294630	114560	270890	193100	213870	207970	148860
P28676	265870	327940	209580	259150	697650	222820	385450	513810	398120	251620	487020	377680	232690	150070	314410	376890	502480	545730	490980	432800	1333800	401860	966570	338500	163530	451720	0	532750
P28799	214630	175620	203350	334010	153430	155650	120090	143040	265020	108690	215450	168830	145650	187210	170670	90609	175690	237230	181040	233270	115970	133810	359980	148630	81752	215430	140820	282990
P28838	313190	222990	365550	226910	198220	289400	258640	309770	159840	223300	191950	284870	349790	434630	424070	410630	244200	341070	324880	223690	271190	239820	220580	155240	166980	312610	203660	425170
P28906	0	0	0	0	0	0	0	0	0	0	0	0	0	0	0	0	0	0	0	0	0	0	0	0	0	0	0	0
P28907	0	0	0	0	27984	0	43265	45507	0	0	0	0	43467	76684	0	114780	0	114990	0	31497	11526	0	0	0	19502	21038	0	0
P29144	72260	173110	86178	79986	101270	101280	116900	197690	130930	119780	153360	206350	126280	200390	144950	171050	167650	186590	131270	151960	200490	152270	96960	105520	95851	139220	68015	211240
P29218	89468	57541	91371	74679	51839	59421	79233	94378	34691	81702	27923	101570	96276	66723	122200	57749	83297	70144	96964	64488	77134	103450	77807	120200	0	100900	65322	106510
P29317	0	0	0	0	0	0	0	0	0	0	0	0	0	0	0	0	0	0	0	0	0	0	0	0	0	0	0	0
P54762	0	0	0	0	0	0	0	0	0	0	0	0	0	0	0	0	0	0	0	0	0	0	0	0	0	0	0	0
P29350	65527	43764	98569	140510	75299	74307	68704	37248	88441	69236	84099	58940	52995	82144	131880	62105	45021	120340	72616	87278	50042	54721	60570	72952	53913	94252	0	89223
P29353	0	0	0	0	0	0	0	0	0	0	0	0	0	19157	0	17821	0	0	0	0	0	0	0	0	0	0	0	0
P29372	9165.1	0	0	15844	0	9826.3	12467	0	49676	13399	0	0	0	11308	10492	12587	15715	15985	10498	19613	14704	0	32728	0	0	8821.5	0	0
P29373	0	0	13774	0	0	12137	0	28072	0	0	52290	14937	158010	0	0	0	0	14582	0	0	16879	0	0	0	13382	0	0	0
P29401	938700	2148100	1357100	1316400	1233100	1004600	1122600	1434900	1383100	1213200	1164100	1577300	1506800	1395900	2164100	1214500	1255900	1245100	1490800	1619800	583280	2130300	2825800	1084700	1001300	1407600	1312200	1466700
P29466	130900	90593	108650	113940	97964	92735	125690	82847	144540	180230	86639	84434	153860	76341	121720	75944	76884	139230	167540	94148	0	111710	0	101460	62665	84678	0	141920
P29508	0	0	0	0	0	40312	0	219630	0	0	0	32395	105820	0	0	0	0	0	0	0	0	21315	0	0	0	0	0	0
P29536	453540	178890	594110	473390	365330	334360	312300	332960	163600	317010	263010	284280	292380	56818	360160	35942	45568	178230	352130	247530	0	156210	0	593600	450560	139480	791800	148280
P29558	0	0	0	0	0	0	0	0	0	0	0	0	0	0	0	0	0	0	0	0	0	0	0	0	0	0	0	0
P29590	282980	210750	336110	232910	292900	190340	306960	202320	278400	276770	323080	217670	395110	241960	304540	306310	232980	347870	206290	336250	166190	261930	119970	243550	300890	262340	170860	267510
P29622	71391	34471	139930	61415	142690	91666	0	35418	0	58229	109880	61287	64380	50230	76888	71741	59856	33396	0	54388	97452	0	81809	47665	129580	34597	105460	162210
P29692	606620	736270	711020	600010	682090	568280	610220	1119200	767070	712840	951880	1174300	809170	1241800	536630	837780	890140	747160	622490	885510	550070	786800	1592000	706160	784060	861130	513250	1020300
P29728	206720	55919	23856	47635	40093	58870	0	30563	14293	45942	18246	51512	144320	73481	32564	64762	0	79416	52261	74605	0	57808	65005	30382	24268	57352	26773	11036
P29762	0	0	0	0	0	0	0	0	0	87484	0	9396.5	0	0	0	0	0	0	0	0	8452.5	0	0	0	0	0	0	0
P29966	363900	406270	577110	392720	594200	524540	382600	351400	356760	269170	553240	363320	364810	398500	467530	518260	386650	352200	381070	449830	282190	262570	208390	276540	472840	479210	355380	810550
P29972	0	0	0	0	0	0	0	0	0	0	0	0	0	0	0	0	0	0	0	0	0	0	0	0	0	0	0	0
P29992	165110	94244	172020	177980	98061	184910	154790	100250	116560	177100	130580	154610	109060	108310	107460	86124	161900	146410	128470	106720	56040	103570	63726	139870	185530	108770	162460	128550
P30038	35967	80853	41084	46994	33449	45206	39896	60554	47812	98656	36507	68365	64327	65875	36069	59297	64318	51698	63843	34409	166020	79852	66396	53432	41859	174720	69969	69650
P30039	0	29360	0	0	22839	64582	29047	0	19171	0	0	0	0	0	0	7945.8	0	61837	62094	8033.1	6135.1	24367	0	14306	0	170500	60851	0
P30040	158520	193910	215030	137360	187380	253030	192860	100620	193720	95728	133760	150970	189300	202350	318700	249320	160080	242510	238300	173630	151940	128530	274090	104010	130880	344010	145080	249090
P30041	649860	678260	890070	1193200	773340	867650	780050	899270	631600	791640	684060	742440	731080	654780	1237600	798050	509520	701950	720910	643770	567960	817900	503710	722500	908200	819520	1018200	701680
P30043	347770	520310	127570	366880	351750	581710	455960	593650	291890	476970	483950	584230	343160	319450	135970	360550	433900	603420	484930	429090	203800	908340	289820	571130	346140	547140	399370	216850
P30044	731220	1108200	875360	991630	985720	1206900	1095300	601320	1113200	3988400	815040	1043200	882020	1058800	1142900	772700	1112000	1604500	1261700	845700	865050	1446300	930480	1053400	1008500	2578300	908020	829340
P30046	259150	503750	162740	246080	240430	257580	342720	386320	189780	256140	213430	361850	176390	251640	348620	292570	392810	382340	526020	275230	450110	623780	153200	366350	276730	610500	351220	300210
P30047	0	0	0	0	0	0	0	0	0	0	0	0	0	0	0	0	0	0	0	0	0	0	0	0	0	0	0	0
P30048	443900	307050	506300	483520	340200	458690	407360	405310	449290	518030	309040	371280	409780	381720	461100	296570	598210	432680	531710	246870	246290	830150	465720	454130	473870	584000	449990	506360
P30049	523680	541700	607520	467950	412220	627840	545880	425610	485000	890240	427690	470380	497710	381980	461590	294150	552890	620580	828530	435040	332880	638810	557870	835710	494040	1730300	718930	623620
P30050	390180	539980	344200	425210	446810	378630	464120	615440	576620	456020	486590	431530	496780	605470	402690	635440	473480	515350	544850	558510	715570	564570	707580	556110	475140	631070	313240	499350
P30084	243150	301480	416420	476540	288900	561490	395690	272840	371630	781790	321750	429290	382890	362040	281450	317360	515690	389410	495550	228430	512030	365290	406630	392800	406880	759030	431620	566050
P30085	340540	376820	68908	230620	159280	275290	172710	131400	240220	216500	172550	367240	173550	272790	130700	140740	345180	292530	286830	192110	65403	371820	331360	268490	205970	318960	179080	155320
P30086	1662900	1152900	1345700	2109100	1257600	1979500	1795700	1102900	1063900	1347600	1318800	1263900	943780	1078700	1293100	1124800	993480	1601800	1768400	1154000	731010	1314800	586470	1636500	1545800	1665600	1918400	1607100
P30101	1496200	1812000	1917900	1382700	1816100	1982700	1959600	2758000	1884000	1541300	1879000	1988500	2128600	1988400	3099400	2281600	1731200	2296500	2313700	1844900	1956800	2370700	2505600	1630900	1545600	2221800	1358900	2356400
P30153	219530	209730	277030	219850	220140	288770	214000	279270	212150	200290	191310	264300	252900	233080	256350	252060	252850	242760	232200	205040	261550	216320	259310	227010	229610	218480	221490	255500
P30273	33080	0	0	30015	47936	0	39898	43993	0	51820	51820	34169	41850	0	45575	67501	42392	49940	38523	69888	51715	34715	13659	23989	49648	59119	0	46704
P30405	15064	31220	0	25372	18727	23865	0	29652	0	38537	29019	28938	23428	28731	0	29218	40544	33525	29370	25590	27596	50586	37720	34156	0	116710	29105	0
P30408	0	0	0	0	0	0	0	0	0	0	0	0	0	0	0	0	0	0	0	0	0	0	0	0	0	0	0	0
P30419	55012	112650	73925	66766	65141	60626	67649	99299	101370	72503	85824	60105	114690	81150	76341	69094	63298	59299	62510	75064	167160	91722	46841	69770	83424	54315	0	48129
P30511	0	45796	0	29934	0	51355	43156	89022	25289	51623	0	0	66243	0	63221	38923	0	70581	49794	37155	0	0	22288	57808	0	0	0	0
P30519	38480	39227	60826	28452	25898	60605	43872	27822	50556	44029	0	23512	0	39566	28221	49766	45308	65658	41821	43133	0	60104	171290	71303	28891	71824	105640	19045
P30520	55081	67359	62064	69422	85675	80906	86530	129840	83412	70890	0	78789	89296	123860	95725	129730	99873	75250	86099	0	111340	95880	139050	113390	86868	91154	53256	110340
P30533	107900	94327	100780	76199	90247	77983	97802	208250	103340	84550	114390	135050	103320	180500	0	151640	155770	99567	104310	171710	227440	135120	190670	93538	107850	84508	51924	111170
P30536	235060	302760	113000	209730	255040	202580	266440	220550	277390	357530	317970	246200	212780	251100	64987	215560	384490	459640	304180	268700	312310	303130	291680	250910	258050	371780	235720	183020
P30566	73333	140310	70242	62279	67976	55524	65985	158570	61873	59376	70931	71311	68570	50172	97759	116460	70995	58346	74664	67681	113850	86503	62850	88280	55506	60977	52215	0
P30622	40982	23363	43999	45092	0	27117	28340	23518	13780	29389	0	29668	42923	21604	73892	0	0	0	35748	27962	0	12554	37463	47158	30887	27421	19175	0
P30626	281150	301690	265170	221240	230260	269670	362530	201160	310500	401390	291990	364760	228850	461540	268720	184980	339810	310330	248450	231960	157510	253790	251430	302100	352430	346480	255890	285520
P30711	0	41636	0	110750	0	151860	88317	0	93295	69558	69973	83778	0	0	28549	47330	0	182080	89259	66179	0	0	62534	96078	81844	238730	59904	45357
P30740	286910	270840	222010	218790	305440	245750	214690	260670	303390	160690	240380	297230	342290	315290	329090	183500	374660	472770	465510	393390	248270	339980	825700	240510	173900	393290	308810	588350
P30825	0	0	0	0	0	0	0	0	0	0	0	0	0	0	0	0	0	0	0	0	0	0	0	0	0	0	0	0
P30837	179260	166560	209450	309430	176870	260120	223030	254410	143000	283460	267960	206820	226230	249210	215280	87281	176210	135760	258670	72471	96770	277450	66341	593780	514120	85590	354150	204340
P30838	85906	413530	0	30397	167370	426590	15351	20583	111120	17181	84186	113990	88092	10988	0	0	12204	408640	7561	13391	9734.4	771160	19398	58188	7884.7	271130	62370	29641
P30876	48317	60649	27225	43043	43458	42304	37385	54426	55810	48718	52118	53745	45878	62172	55764	56204	57705	46620	48018	52751	95715	51804	68224	30826	40342	44411	13827	76114
P31040	151580	169310	163990	154560	102740	178530	132250	114940	195460	207900	134550	176570	193450	226550	160490	158270	218370	186380	218560	124040	96579	302010	222210	234770	158590	430810	153750	209890
P31146	774440	606560	1225300	1354800	1110200	893700	1021700	593950	1197300	890230	856340	523130	862310	729780	1637100	726750	509380	1441700	956320	1136700	684150	589550	764490	843760	592760	920560	575880	1108700
P31150	270040	184160	305960	347190	244800	349960	315020	246000	218520	245010	232080	268500	211230	253470	250870	239920	234840	246860	222070	253320	204060	216430	249760	248550	286520	273280	290070	239890
P31151	0	0	0	0	0	0	0	63720	0	0	0	0	0	0	0	0	0	0	0	0	116170	75633	0	0	0	0	0	0
P31153	172600	299290	73483	148440	115490	165910	187140	248960	187480	196620	142860	191050	189040	261850	163880	154960	264650	198080	185160	167020	197720	263880	219950	172080	141010	208830	128720	161950
P31323	56974	26394	93266	43836	42922	83386	0	93093	0	108660	64360	81340	41021	0	0	27084	0	38611	191550	0	0	26928	0	81347	47524	31556	180890	0
P31327	1317900	4744.7	1428.3	2235.8	0	195410	1088.8	1593.7	1186100	1240.6	18900	28514	2009.1	1240.1	1208	1325.3	1456.7	992.77	286190	2706.1	1428.8	961.07	35296	1058400	0	1003	535540	3989.4
P31350	0	113520	0	0	0	0	0	60451	33027	0	0	0	0	38316	0	66605	24988	0	34151	30038	0	0	89401	0	0	0	0	46088
P31415	0	0	0	0	0	0	0	0	0	0	0	0	0	0	0	0	0	0	0	0	0	0	0	0	0	0	0	0
P31431	102400	242070	0	0	0	307750	88350	0	96337	0	0	172150	95957	137030	63968	97358	102410	100660	0	76637	144300	96134	68980	95962	178530	141740	0	120290
P31483	0	114790	129350	113850	103570	127450	111620	123340	142570	180660	137940	127470	134690	195500	117370	215920	127820	121650	79604	167280	195480	128010	63900	63064	120900	68334	118680	224210
P31513	0	0	0	0	0	0	0	0	0	0	0	0	0	0	0	0	0	0	0	0	0	0	0	0	0	0	0	0
P31689	90392	107440	21863	64703	60985	77616	59211	121700	76290	85906	59096	104550	90993	90434	62404	144800	122670	91681	86336	94376	199950	90784	195240	98436	72221	86146	47389	104180
P31749	22665	25330	0	32875	20000	22374	18336	21177	21009	17857	0	29540	0	18665	0	17639	21547	18226	16059	23114	17220	22572	26448	24168	23834	25657	22385	0
P31751	112500	91369	0	191870	112240	135490	0	41527	94552	0	64982	83607	96252	152540	0	158700	110840	0	83800	78620	98231	123530	0	0	47546	0	73881	0
P31930	485290	363320	293570	344500	261980	407880	361230	328550	415710	601000	325610	351560	338340	339400	285240	271480	617610	481610	494500	269690	252270	554440	353610	461750	340090	995340	436540	235530
P31937	194330	269210	131470	244500	117410	188330	168310	74417	148900	316360	41682	200350	124960	116290	149570	63836	228030	147730	167300	79205	53981	191400	269930	178430	211410	340540	138740	123580
P31939	142120	231380	154750	176620	114970	179060	161880	326980	131070	175480	106520	196150	123830	217020	196860	140380	182860	120120	182980	133200	243800	141700	186280	178870	139900	87442	143780	189770
P31942	533900	398120	501640	369150	328890	391010	431200	560760	516100	573200	373380	404180	540160	584510	422860	437910	501180	405770	488010	495450	544180	434020	308910	408120	410290	367030	221650	409240
P31943	677480	974150	685140	698940	742800	738890	832540	1133500	898250	799840	731090	864960	920120	1077400	772430	1150200	834830	727610	797600	843600	1245800	980470	732990	692390	720570	686130	460630	1065400
P31946	340630	491620	443710	442780	385810	488200	448070	479300	430160	533490	332950	522900	395410	558910	551860	483280	550410	525530	420980	335420	412930	530330	633690	357950	396010	471450	432480	692430
P31947	39526	446030	55700	135060	77215	365160	127690	754830	146290	267260	69898	537440	1369600	215420	187960	358520	221580	330160	209950	151250	1280300	525600	1645100	191200	42220	282650	212800	110440
P31948	224990	246230	281330	278140	251330	269360	285590	365700	272070	275720	193440	326620	334280	352360	409620	321290	264470	266240	234910	265790	415100	338640	550710	282930	249390	273570	254910	270760
P31949	1175600	1476000	1580800	1371000	1173200	1440700	1367100	962170	1492300	924490	1240500	1739200	2428500	2001700	2179300	1454800	1534400	1490400	1008100	1335700	1773100	1621800	1383700	884340	1591400	1308600	921510	3303600
P31997	0	31301	0	0	116150	0	0	40499	0	0	74875	0	0	0	0	0	0	114510	111510	209220	247850	0	264220	0	0	41255	0	0
P32004	0	0	0	0	0	0	0	42083	0	0	0	0	44134	0	0	0	0	0	0	0	0	0	0	0	0	0	0	0
P32119	862850	1096400	1346900	1019800	1118600	1116200	928740	1356900	975520	670690	727590	680260	854050	701800	1123800	629720	1016200	783050	1056600	1096000	505960	817390	618380	1314700	935660	1053900	1214800	872740
P32121	0	0	0	0	0	0	0	0	0	0	0	0	0	11485	31475	0	0	0	0	0	13757	0	0	0	0	0	0	0
P32238	0	0	0	0	0	0	0	0	0	0	0	0	0	0	0	0	0	0	0	0	0	0	0	0	0	0	0	0
P32320	0	0	0	0	0	0	0	0	0	0	0	0	0	47741	0	40413	0	0	0	0	349630	0	156110	0	0	0	0	0
P32321	0	0	0	0	338310	281690	319320	0	472260	0	329060	375240	328270	0	250450	281560	538480	459720	309150	322370	418770	516640	185220	302840	339920	540800	0	439970
P32322	0	158190	74118	80618	0	9858	57808	160360	152210	0	102840	72528	107410	163440	121110	146600	50893	25454	165420	63074	694700	136370	310810	62945	82899	132620	0	92720
P32455	154000	131040	136160	157620	102980	143000	138780	266170	116450	155940	135450	122190	276260	260720	182570	245850	87470	128260	82246	136640	45511	131460	46564	152750	119300	102670	120610	154580
P32456	42944	31292	58544	60606	40318	46921	44287	46974	28298	35884	37364	42114	83569	39014	76336	31615	0	49625	50442	44446	0	33649	16572	57013	41712	41187	56209	45803
P32519	0	0	0	0	0	0	0	0	24821	0	0	0	0	20960	0	0	0	0	0	0	0	0	0	0	0	0	0	22211
P32926	0	0	0	0	0	5439.3	0	0	0	7049.6	0	44866	207840	0	0	0	0	0	0	0	0	0	0	0	0	0	0	0
P32929	0	0	0	0	0	0	0	0	0	0	0	0	0	0	0	0	0	0	0	0	0	0	33089	0	0	14970	0	0
P32942	0	0	0	0	0	0	0	0	31898	0	0	0	0	0	46331	0	0	29342	0	43184	29918	0	0	0	0	0	0	0
P32969	121940	245220	172390	203060	172040	143230	204430	274440	287990	158860	215950	176480	197080	268300	255970	295490	190170	218440	233520	238400	310630	249690	291660	202930	201880	257260	119680	200340
P32970	0	0	0	0	0	0	0	0	0	0	0	0	0	0	0	0	0	0	0	0	0	0	0	0	0	0	0	0
P33121	54184	36783	187790	143610	176290	151050	70673	38178	100480	27081	200960	73618	51786	91825	131560	113090	232150	111720	61090	128260	145600	109500	216610	71370	123230	260060	154680	120620
P33176	85320	107310	131680	100210	100270	130150	88450	142240	121400	114510	104870	123360	129160	148780	155180	124570	115750	96331	109080	90909	157880	87921	79272	110110	113040	112910	115610	157440
P33240	51096	81252	65772	57318	48578	43610	56596	75315	100490	0	49915	56193	62253	95963	57639	79420	92339	47539	43612	66612	103040	51330	59936	55863	69836	51667	0	74683
P33241	53541	46088	0	72239	49948	51354	49243	29869	52074	0	31900	0	48478	58711	56223	45483	0	76778	60388	69850	0	38365	0	37830	0	60895	0	46383
P33316	53300	93571	78566	74161	54291	71992	80880	187820	81157	69415	61962	62250	74022	102940	66213	80906	96963	85785	62537	72914	102620	88457	95154	76885	94920	84053	58545	73170
P33527	0	0	0	0	0	0	0	21890	32279	29375	0	0	0	0	0	0	0	25884	0	0	18927	29705	0	0	0	0	0	0
P33764	0	0	0	0	0	0	0	0	0	0	0	0	0	0	0	0	0	0	0	0	0	0	0	0	0	0	0	0
P33778	1445700	1450700	2175200	3172600	2011900	1549500	3028600	1225000	2314600	1316800	1841100	1579800	1624400	1512600	2796100	2128600	1938500	2716300	1565800	1920400	2490100	1007800	1850000	1373400	2508400	2405800	1380500	2436700
P33897	38119	27396	44681	33422	0	39993	19972	0	32070	37656	0	63293	31473	28141	51554	48519	86074	22302	31407	30349	52288	56733	71625	28849	37626	28004	0	66976
P33908	0	21008	0	0	0	0	0	0	32331	0	20579	14627	0	0	0	0	0	0	18476	26189	0	0	0	0	0	20060	0	19350
P33991	0	104580	0	9919.1	0	9106.6	25485	193440	72789	10143	16636	72270	74585	157960	77905	218960	73479	8502.2	54164	42778	442040	38934	217330	24327	0	9423.6	21004	73095
P33992	9538.9	85610	16988	15865	7004.5	22559	45369	206850	73897	0	5630.8	64804	54980	123050	86362	182900	64415	13715	45020	37995	258150	35619	135990	36446	8806.8	22851	10076	95507
P33993	14671	143240	18122	23305	0	24934	43260	213560	91789	0	54302	89832	74954	190920	97769	244430	76246	60142	46291	59109	347190	36187	192570	37593	12335	21189	0	86833
P34059	0	23790	0	0	0	0	0	0	21828	0	0	0	0	33556	29545	31123	0	0	0	0	0	58233	47745	0	0	0	0	78905
P34096	0	0	0	25544	0	0	0	0	43085	0	0	20009	0	0	0	39081	0	25540	0	0	29759	36621	0	0	75296	47521	0	0
P34810	0	0	0	0	0	0	0	0	0	0	0	0	0	0	0	0	0	0	0	0	0	0	0	0	0	0	0	0
P34896	0	0	48999	33676	0	40386	27990	37288	57960	26736	0	46716	41316	35309	37233	48160	0	20346	53870	0	56982	31628	38831	34377	23666	50775	25115	26007
P34897	87004	100840	133930	107050	69193	77821	121150	160960	176540	87406	82145	130180	127430	153740	129500	251570	135070	83221	121380	137270	358380	167380	149140	132830	88171	101100	73101	104670
P34913	46286	53065	0	73168	0	106830	32680	44651	0	25553	0	52958	0	0	0	0	58037	20837	138740	0	19321	0	0	35244	0	48566	111580	0
P34931	0	0	0	0	0	0	0	0	0	0	0	0	0	0	0	0	0	0	0	0	0	0	0	0	0	0	0	0
P34932	155620	331410	196830	145940	139410	205210	165850	233620	162520	132420	121050	172400	226660	160660	173820	224190	188810	154070	186840	177180	292710	212600	195660	182640	152370	170650	145770	201610
P34949	17292	30860	0	29851	0	19997	0	20516	30836	17295	19218	30203	0	21798	0	29454	0	45863	31293	0	49885	20896	10524	0	0	36436	0	0
P35052	786220	479630	702900	510380	473890	940280	886910	404680	410200	563200	1181100	630660	231810	397590	622560	747090	587500	515260	380430	526500	2533100	455950	268250	398110	724290	252690	510540	768400
P35080	151460	237670	0	215220	151650	168880	172240	249760	0	209470	0	190910	203890	0	0	176920	0	0	156320	0	300030	155740	643670	0	0	151160	0	0
P35219	0	0	0	0	0	0	0	29239	0	0	0	0	0	0	0	0	0	0	0	0	26934	0	0	0	0	0	0	0
P35221	201310	207650	191060	170930	193210	206490	82858	224840	268560	311290	163340	280700	340510	53988	161870	220470	374290	320380	261360	161080	275030	253100	301440	206110	144760	362840	185010	278040
P35222	43009	52117	20095	43791	41425	54588	35712	119010	75000	101160	36605	95352	83470	80187	42844	181000	34810	103140	85853	28361	390750	61652	97142	54467	37994	132310	27017	58316
P35232	568830	705860	705930	654370	457940	620650	684560	502580	770440	810780	577390	535290	583200	712090	717430	758130	905480	610860	588050	519080	935760	828160	527550	626830	631080	810950	539090	706690
P35237	569860	386560	448150	433100	416180	456750	456220	320340	480310	475600	336850	416160	294970	522980	410130	321640	549730	547960	702610	434230	281780	473910	369740	608150	324400	533020	751750	508200
P35241	46214	60056	76889	56053	69013	58431	54782	51304	54298	54973	76550	48326	64650	27674	95120	42259	20956	39088	41753	65000	38422	39238	46144	67814	62902	58986	73454	66858
P35244	47985	60823	0	42312	24281	33441	31968	60140	23841	22046	26289	54137	23711	54240	29206	63908	33607	40655	40486	30021	83803	42846	16425	29253	32073	39055	9655	14867
P35249	0	0	0	0	0	0	20299	21528	22951	0	0	18384	0	27348	20153	28104	0	0	0	0	66069	25315	48682	0	0	0	0	22096
P35250	0	37861	0	0	0	38544	0	41292	41035	0	0	39517	43889	49596	0	25748	0	0	0	0	92379	31055	58866	0	0	16832	0	47253
P35251	0	0	0	0	0	0	0	0	0	0	0	0	0	0	0	0	0	0	0	0	0	0	0	0	0	0	0	0
P35268	548820	758470	707620	618610	644640	469920	705950	596360	953170	551550	698840	790170	799220	771040	804510	790310	695360	618230	735880	866770	1072900	741810	1157400	725640	712710	959860	528740	988570
P35269	49877	65218	0	0	0	50093	38522	58441	75684	0	0	35288	0	110460	0	56404	76739	42911	49404	54896	54634	42234	36765	0	0	42772	0	0
P35270	125460	104140	99460	100850	25537	132470	78102	57955	92595	277090	9676.9	122850	68592	162600	125250	68366	219450	105070	149860	61119	38476	158930	383310	90540	71924	221350	62740	81057
P35321	0	0	0	0	0	82946	0	244370	0	0	0	63736	250030	0	0	0	0	0	0	0	0	0	0	0	0	0	0	0
P35354	0	0	0	0	0	0	0	0	0	0	0	0	0	0	0	0	0	0	0	0	0	0	128370	0	0	0	22599	0
P35442	0	27741	44211	0	176530	1979100	57268	0	1582700	0	428390	408820	30143	928180	500770	3642900	4627000	167470	0	77182	249650	312100	4683300	0	509250	0	0	77864
P35443	202290	57896	202840	41182	0	117970	139540	12244	44882	17105	6679.9	112500	27845	7704.8	44775	27093	10877	15222	2528.9	2726.9	0	0	0	61634	241430	0	476850	4844.3
P35542	73887	72134	68226	83982	67137	70328	152950	62150	42342	0	94278	41596	39465	0	0	141060	0	0	0	97656	75074	0	0	44627	0	96082	69674	0
P35555	3214700	937140	2345200	2495800	1960100	2676500	2573600	1657400	1862300	3238500	1459900	1781500	1595600	742690	1502400	1344500	960760	1523400	706980	1121500	84085	667330	286150	1503400	2726700	481670	3118800	2429700
P35556	0	0	0	0	0	0	0	0	0	0	0	0	0	0	0	0	0	0	0	0	0	0	0	0	0	0	0	0
P35573	57245	59290	58224	95317	75117	53961	48903	109020	52243	66194	68124	80282	91100	53516	77445	48322	31034	45441	79082	44291	64503	72662	94191	76601	40349	89906	48983	98342
P35579	922100	934320	1319800	1056600	1559000	1008900	1152000	943030	1165700	827230	1449000	1290800	938510	1365100	1431700	1542300	1262600	1225800	883780	1183000	736630	1129200	1334600	851730	1247400	871340	808160	1520600
P35580	119420	82501	238490	286220	321700	163610	283070	125100	229060	94123	399470	167050	90358	129960	311760	264540	139860	169620	49236	161340	109730	130200	132370	80675	281030	71074	126970	246430
P35606	125410	182800	189940	118840	151510	131940	131230	132800	198520	113120	185760	167940	168430	192810	235180	230460	180120	207560	207600	185750	257390	210680	243620	137570	148280	202020	98445	193930
P35609	25763	0	0	17880	0	0	0	0	0	0	0	0	12857	0	0	0	0	0	0	0	0	0	0	0	22679	0	0	0
P35611	259330	129540	190080	148200	140850	182180	188470	104680	114320	228520	146200	123920	115430	122870	114220	86034	118370	151000	127990	138410	72979	84095	26904	138730	131040	129750	181110	193370
P35613	91865	145220	112090	81672	101720	71496	82922	98893	184400	73273	112770	87152	112690	87455	126910	167920	99030	114320	121470	99191	144890	105450	104090	109050	88537	127700	125100	98776
P35625	0	0	0	72929	0	0	17698	0	93470	0	0	56959	0	0	0	29853	22194	32907	0	0	0	0	0	0	24580	27891	0	0
P35637	188290	288010	286360	250240	223130	241490	275270	245410	383680	279150	217570	262180	279770	298570	251480	269970	263930	215030	235460	297880	375330	289010	259450	216890	245630	225040	131510	323740
P35658	41331	53661	46274	32142	27798	29154	36959	56103	58140	48485	43817	56700	44083	62571	41532	54891	57216	27956	36971	44444	97771	50901	52983	46793	34266	21560	0	63283
P35659	108690	111280	124980	150330	118240	118650	150470	187300	201310	132420	111500	166690	123760	178880	132740	160470	201270	140060	123620	124540	218990	124520	146540	100150	161200	135510	86126	221980
P35749	7487700	2849100	6722000	6183100	4495100	4244400	2845300	5159300	1259000	3162700	3105200	3925500	4131900	663520	3984700	261770	313430	1730500	5887700	3166800	111540	1373200	193210	8558900	3532900	1146900	14902000	1461000
P35754	104770	150400	151100	138530	147630	120980	154900	105850	162880	149280	166130	111660	146820	97461	186400	135390	72923	217940	152960	164960	74239	228020	234830	115900	83844	175550	101570	147430
P35813	43170	52247	0	0	32924	47029	0	26796	41497	53100	34265	33719	38508	29478	39533	19663	47058	45173	41389	28064	0	35730	0	37791	0	41565	0	38475
P35858	23846	23455	44958	20297	39049	21162	0	12621	9117.6	0	33953	15169	24444	15670	18918	18851	0	0	0	40279	53739	16238	18139	0	18505	0	0	12113
P35869	0	0	0	0	0	0	12531	0	9422.1	0	0	0	0	5854	23327	9095.6	0	0	0	0	0	11607	16260	0	0	0	0	0
P35914	78658	95940	57172	78372	38422	99067	60930	28094	75927	68390	40521	94436	63120	49874	40195	50989	143310	78239	73244	41950	153010	95760	135510	86856	54015	156620	56180	89341
P35998	131540	166500	161120	140560	131680	132720	142090	176040	151680	112180	157600	163740	162120	195060	167280	184160	158110	142430	149800	142120	210880	147100	246040	122750	130080	153010	116720	205260
P36021	0	0	0	0	0	0	0	0	0	0	0	0	0	0	0	0	0	0	0	0	0	0	0	0	0	0	0	0
P36222	0	0	0	0	111760	0	0	0	0	0	0	0	0	0	0	0	0	0	0	133980	82813	0	132250	0	0	0	0	0
P36269	367840	57284	203970	147500	112020	96267	200270	32962	101730	214030	111740	75353	44788	74354	79539	88542	68098	134070	67252	77646	46460	57554	0	132590	109490	50060	166500	77051
P36404	17047	22056	28838	29912	0	26877	47518	31388	40346	32175	32107	0	59569	46234	44119	33991	45529	0	29994	0	51021	28104	49859	0	32912	26653	0	40736
P36405	42257	50148	44803	62604	53093	58940	72137	59852	42957	42135	59223	58918	44929	39139	42714	100200	36450	38634	54513	47015	49074	37715	58656	42368	54740	47223	69190	51327
P36406	34931	35741	41400	44809	45144	46175	38462	25145	54680	38602	31534	38842	45780	41683	45442	49102	59912	41514	31079	38060	46235	31733	45663	35059	45976	40860	17020	37868
P36507	23921	44655	39393	36747	35326	39493	32910	51809	34848	52362	0	45092	46839	59553	52712	44450	43938	42566	49782	47798	55032	52487	42220	43124	30331	43089	29209	44644
P36542	333140	379430	163990	357950	262900	363560	368960	287170	371260	526210	319640	337930	309450	299600	305590	289030	469850	503780	454400	277130	260630	433520	377840	474680	321790	1037500	382760	273270
P36543	87711	88521	138410	107540	105750	115320	142980	96208	138900	96749	89978	98527	96334	104290	169450	112250	97325	100230	114530	122140	110710	84294	155890	131360	85626	127000	0	121400
P36551	46422	34985	0	39404	31143	27018	0	18485	72352	62408	33638	40617	58060	79019	58150	71987	75292	41581	67712	39931	38083	29894	48706	53939	32621	20221	0	74660
P36578	954450	1406500	1099600	936560	1110300	846020	1162000	1482000	1407800	1013700	1396300	1023300	1171500	1596000	1076100	1513500	1176100	1243200	1266300	1379100	1580400	1358500	1733500	1113000	1113900	1596800	776600	1308900
P36639	0	25488	0	0	0	0	0	28685	0	0	0	0	0	0	0	0	0	0	0	0	49054	0	0	0	0	0	0	0
P36776	205320	269500	196590	170130	118090	226110	194540	133380	250470	218090	145790	185920	212350	274480	199380	208300	271810	174280	172490	143550	205970	244270	153320	169150	181140	293820	151580	204630
P36871	151800	170920	219790	160010	163250	177790	165640	146060	145350	124550	227750	200220	172380	135580	179250	147030	112330	192290	232010	170410	58708	162690	216810	173500	173090	199950	218890	214870
P36873	27917	41924	47687	32920	26039	39404	32775	33320	58195	29023	36665	44412	47254	52973	52271	68557	43399	30637	34708	34752	56741	34801	27096	29397	39297	34702	0	61241
P36915	46688	42777	0	37245	29255	36957	41843	49690	32480	44734	67626	48924	49154	49479	0	56009	0	50826	36705	44682	46915	55485	38610	0	49175	48935	0	55231
P36952	63810	54955	0	51245	0	124250	8060.5	58852	65695	342860	24194	55776	463230	377550	35722	19167	41348	217910	109230	30527	126750	58243	520110	52991	87408	33364	0	118680
P36955	160530	178010	241980	133800	318240	198270	308720	110410	140920	179650	380450	131800	111600	148670	203120	296430	182660	130080	76717	213510	133360	104380	204800	140450	276200	89659	319220	224950
P36957	539250	472950	591670	486930	318280	524730	462250	271990	496260	774240	402040	511630	427350	350820	372550	298060	510760	458720	450820	331140	347360	488380	393990	535710	434680	816770	515060	334100
P36969	100520	92425	0	98436	73036	106140	74087	65095	49789	89316	70176	99426	86629	102540	0	94317	72442	110760	98374	71944	77768	55105	43513	64729	111550	112510	85426	55273
P37059	70065	16150	27359	0	0	99637	11574	0	0	0	0	6157.8	9571.1	5036.4	39694	0	4277.6	20709	149880	0	0	24426	156440	12529	0	0	0	54477
P37108	171030	227630	158740	184860	123160	247580	215880	299750	306560	169480	153850	181010	208120	220420	311070	286440	234730	196160	119790	206270	327100	195890	155340	171190	160240	191100	99457	255320
P37198	0	30321	0	19247	0	12889	18746	28742	22318	0	0	31171	17376	42164	0	41057	21803	0	0	23445	55552	18113	17484	0	0	11725	0	0
P37235	47535	42947	43858	61973	54274	64285	59962	54109	65553	95709	60484	51244	50087	44966	54935	66160	113630	66484	47044	42646	36955	39703	18124	40216	50248	87305	28751	35398
P37268	0	0	0	38589	0	84194	0	61555	66369	0	0	55807	31876	44459	38485	154370	48672	0	63743	56227	191550	52963	155660	0	79312	32384	0	80644
P37802	832010	839220	1227400	991840	1203000	975460	1358900	823220	1221400	836230	1077900	1083900	1077600	854200	1376600	1049200	1094300	1216100	746500	979310	936000	1185500	785970	757470	1103300	869040	764060	1006100
P37837	234250	504740	409060	437570	280890	359170	398980	364530	345210	345670	259450	262980	403230	298750	459020	371470	317870	391220	202880	283560	524000	624500	620330	314670	239750	412090	284720	465690
P37840	0	0	0	0	0	0	0	0	0	0	0	0	0	0	0	0	0	0	0	0	0	0	0	0	0	0	0	0
P38117	266020	281850	217140	206560	162620	289990	268370	144100	230210	313310	181220	200120	177690	141640	177930	185310	354490	276530	298880	174880	122590	250500	317790	305040	207190	459300	285840	196860
P38159	552630	676840	798760	547580	579000	553280	667240	740340	855550	659250	674960	658810	717480	820310	744990	664010	738610	577330	641570	693490	834420	625880	433740	617440	737010	595200	436330	911210
P38432	0	0	0	24142	26570	0	0	0	0	0	0	0	0	0	0	0	0	0	0	0	69561	0	0	0	0	0	0	0
P38606	106640	115910	78796	124300	111940	133100	111510	123470	123980	126640	151590	155630	105780	143030	162670	144560	125640	134920	121980	154170	141270	117830	161350	136360	111570	153660	79481	138080
P38646	619150	1181000	751880	661430	417810	666890	765960	587600	758000	681230	550130	720570	898070	559270	718420	730620	1041800	524750	842170	708390	954840	1014900	1544500	753540	591840	1118500	563010	860190
P38919	198900	358670	248180	188370	197770	171760	227220	322270	343190	229690	237380	252950	287460	331730	316410	325320	340000	233710	261170	282470	520760	349960	364270	234820	234310	226410	149230	344130
P39019	296990	409150	370960	296270	355400	283140	377000	402290	495740	343410	376720	315400	395150	439090	437880	433540	398570	422720	385440	416520	400930	418030	594640	371880	349830	478490	276190	461840
P39023	369490	611230	182970	418490	457110	358260	464580	681340	552140	496130	554980	446000	425760	621110	158970	662330	558440	615900	575060	566970	811200	653910	794720	527560	471430	671560	278230	397690
P39059	477170	263360	396200	234210	419310	238090	236020	172680	161540	243080	252260	136170	102090	103690	174600	129370	129640	162340	146980	140660	42707	98693	67791	191550	370730	128970	461680	110960
P39060	580530	569110	940820	499000	808980	545770	702620	289910	386160	322390	380220	371970	480940	294930	461860	421750	300170	305790	324130	384450	214310	261610	149030	462530	667520	235530	709280	244210
P39656	352950	592350	629950	416580	530790	368200	510060	520520	683720	522660	631280	493100	606790	659690	712970	837970	519640	597460	590750	629270	1081400	587680	769820	418480	555210	799150	347970	637850
P39687	220470	452550	318990	281430	273910	301770	282790	407190	344330	225330	260910	258550	262990	399990	379680	376590	332710	324940	288760	302770	397070	297240	283370	259850	230050	280120	225240	354320
P39748	0	83464	51708	0	0	51127	0	123720	152780	0	29461	187760	91013	132670	138900	131520	99510	52867	86090	69838	320920	110550	179880	63132	51545	62875	0	107910
P39900	0	0	0	55206	0	0	61720	0	63401	0	119470	0	0	0	0	164340	53886	71791	0	0	248160	0	0	87271	0	0	0	0
P40121	504930	774790	651590	501770	445310	762430	686460	258160	695190	831410	711810	890990	671040	1008900	952120	755830	765210	979970	755630	550630	600090	635640	734330	476280	535350	745850	547470	1084200
P40123	205970	67112	230180	126850	93400	125940	83513	100030	46126	100900	73115	86407	100380	16952	86771	23039	30516	72801	198490	67932	0	44489	32113	262910	132790	47637	331410	53446
P40199	0	126310	808470	83551	63705	0	144430	289450	574330	246690	218610	210120	226820	1636500	0	49667	3033600	269660	212280	345640	435750	1067900	377230	265490	0	876670	0	0
P40222	42679	45503	44805	38070	40800	46169	28801	38492	47072	36503	43500	54245	61504	43345	50129	33253	29801	38312	38628	51480	44244	42559	55643	30494	43896	43241	43010	45285
P40227	212140	304120	209120	212140	206120	207250	197000	378110	253770	192110	197270	250860	250730	307560	294680	293370	261320	221900	232220	224470	280840	244010	377620	246920	175770	226190	204810	259250
P40261	145740	194400	146180	433060	638680	199020	394210	250160	369810	124060	454390	286990	489370	273400	347690	274230	277250	312240	205030	624660	98095	269510	389670	186400	428870	210630	82297	177340
P40305	0	0	0	0	0	0	0	0	0	0	0	0	0	0	0	0	0	0	0	0	0	0	0	0	0	0	0	0
P40306	75195	65070	91330	73305	74618	87568	108410	90514	86269	117080	52066	86237	170480	111860	115180	88217	55917	101300	106590	101080	28385	117230	61516	104050	66832	89470	46961	138200
P40394	0	0	0	0	0	0	0	12963	0	0	0	0	188140	0	0	0	0	0	0	0	0	18232	0	0	0	0	0	0
P40429	440130	675410	594640	513390	512530	384320	595450	700280	814080	603660	658780	537560	704360	736190	754770	786970	601690	627640	702680	757740	917110	686730	898320	616450	556400	824390	366460	751090
P40616	82320	131020	91124	82393	87566	114840	106460	144740	164300	114230	77014	158610	112310	126550	78229	133630	171680	161710	190420	100420	183160	209000	147720	125400	106540	159760	63960	107190
P40763	130080	96228	112660	107120	107350	89325	92034	132350	113380	80761	114090	81960	150080	108680	129330	98001	98080	96067	96778	124240	100480	114930	105780	98494	113350	82696	67435	145250
P40818	0	24322	0	12496	0	21022	0	22457	0	0	0	20992	0	14618	0	0	13929	0	0	0	14069	22420	0	0	0	0	0	12904
P40925	596130	532930	795020	639730	504490	580460	537610	488870	322850	495760	451740	430300	536360	459810	526620	346000	297010	616850	778550	435020	214550	552080	541410	755930	511780	951810	1008200	595360
P40926	736370	1301500	896390	1034500	589400	904290	1249000	774000	928320	1170700	670000	1303000	755710	1252800	807880	691260	1655700	897440	1065000	677110	742120	1062200	1715000	1030700	907910	1798100	926900	943440
P40937	0	0	0	0	0	0	0	25198	0	0	0	17386	0	22750	0	25876	0	0	0	0	111230	17280	29639	0	0	0	0	26558
P40938	0	0	0	0	0	0	0	0	0	0	0	0	29769	28716	25819	24725	0	0	0	0	68131	0	37444	0	0	0	0	0
P40939	290410	487640	384350	352280	263380	361550	312930	234360	302270	636040	295860	264860	344330	268970	351500	262870	345120	330740	397230	292660	197480	304680	420800	407960	343860	557610	342480	408990
P41091	118730	262330	141480	138900	138000	135650	148770	221480	199050	167150	161240	229310	194340	205590	174990	272930	223980	177110	195220	189830	381180	289310	337580	181080	141710	207680	110330	235660
P41218	62647	101520	131430	108720	349510	68359	111500	148460	206050	66300	177860	59108	100270	75201	207840	116080	88340	254390	228950	358730	494620	100630	407000	144460	85989	161150	44717	287290
P41219	153350	107200	214370	396170	118270	102450	145660	84604	72424	66307	139120	85141	197820	53148	119940	24125	0	89200	320440	234680	0	33106	0	288240	274920	69326	206470	135620
P41222	0	0	0	0	0	0	0	0	0	0	0	0	0	0	0	0	0	0	0	0	0	0	0	0	0	0	0	0
P41223	27811	55427	0	29348	0	0	36928	36570	38399	36935	33595	49426	0	97202	0	57681	113430	0	42469	34751	92567	55557	34911	35982	39371	51646	0	47821
P41226	124400	83269	106960	83432	111390	96268	84456	79242	67874	85054	112540	89263	142210	71802	84395	63781	90668	130140	112490	90362	25218	77441	151940	68894	102990	84344	67493	119830
P41227	0	35722	0	16131	9525.7	17425	0	24784	18036	0	13279	19701	34404	44670	0	30520	34538	17394	23015	19432	34598	30624	24482	25109	0	25055	0	12440
P41229	0	0	0	0	0	0	0	0	0	0	0	0	0	0	0	0	0	0	0	0	0	0	0	0	0	0	0	0
P41236	26466	23208	35177	24315	17811	20123	21574	18891	12923	22943	22653	34841	0	22076	22709	52422	17271	19629	33769	23756	32632	31240	0	29602	20468	17329	33076	18915
P41240	104310	121680	124290	143420	110840	118320	124180	166770	142440	107170	57194	105140	112090	107410	125070	146890	107260	160520	101490	112430	117380	96817	0	69059	79053	107770	0	112270
P41250	68389	129140	110290	73922	80239	80461	86704	125760	114210	81221	111650	99019	95006	179850	233270	176450	115980	97220	126390	109440	134700	121950	158350	84040	92983	131190	76421	163530
P41252	76382	112190	107840	71277	89585	80303	68383	121260	156680	69335	89509	81654	116020	133680	116860	138090	142000	111860	128530	113940	154140	111440	157200	93403	91230	136040	68346	134750
P41567	132860	211770	142140	188360	138410	170120	189990	109750	159840	149380	160260	179440	157230	150570	185950	146690	683090	151290	168930	208840	107480	161700	128320	188860	149360	187690	105780	155820
P41743	0	6869.5	0	0	0	0	0	0	0	0	0	12768	0	15156	0	6081.4	0	0	0	524210	7752.2	0	8021.6	0	0	0	0	0
P42025	0	0	0	32568	0	0	0	0	31539	0	0	0	0	26911	0	23207	0	0	0	0	0	0	0	0	0	0	0	0
P42126	964360	870570	1250600	957880	590740	1123500	1131200	728290	1299100	2494800	615500	960480	784480	1312500	818530	707560	1096000	1436100	1345100	687340	592350	1261000	668580	1407600	663700	1672200	1038300	567180
P42166	230900	269960	302430	311090	207720	264610	250220	351110	411050	374570	200190	253670	222240	374130	327330	277760	289330	278660	264620	230100	296930	229840	171190	227840	256420	278570	197730	438110
P42167	208810	267160	276510	236590	198400	245280	226100	227030	268330	329550	195970	235950	175770	275840	269350	212280	254610	255220	221670	205650	183280	208550	98686	200780	229990	227080	142740	284480
P42224	386970	233950	267320	258370	156550	242220	251710	504550	171690	328390	221050	254950	662470	559300	449400	562650	204030	274930	225420	256030	373180	376890	382000	214990	215770	200260	165840	379460
P42226	63167	33722	0	49642	47756	40874	49166	39492	24285	52044	53683	53395	26934	40105	0	29031	53738	52900	44997	48025	26635	40692	11876	59875	46577	38704	22215	23247
P42229	48577	34244	46195	63543	57887	38551	56457	40049	47516	48033	42911	39652	45402	36501	51877	35244	31820	50582	38398	52765	31297	35410	24384	42906	46929	40123	42041	48865
P42285	18848	38805	30908	17620	31609	31202	20562	27798	37647	14671	0	36971	42049	48348	32466	65134	28206	18411	19911	15153	73478	34470	35928	35162	38440	19272	0	31596
P42330	64850	711570	0	58379	0	154320	38874	0	123170	78016	0	174270	0	0	88234	125210	0	98099	140070	28054	0	232720	47374	40469	0	104750	0	78161
P42331	0	0	0	0	0	0	0	16425	0	0	0	0	0	18740	41209	20201	0	0	0	0	0	0	0	0	0	0	0	0
P42345	0	61641	0	0	0	0	0	100620	0	0	62322	46495	70409	57310	0	0	39207	59389	0	70530	69200	0	0	0	0	58097	0	0
P42356	0	8427.1	13387	21567	12026	13518	0	0	13286	0	0	15618	11687	8495.5	14496	12009	0	0	0	11060	12356	0	0	0	12963	0	0	0
P42566	292440	202790	409020	313180	296870	267990	310030	173920	269370	254550	246200	240160	289380	242730	357400	245330	156580	299210	154940	347930	181190	230300	199370	184530	175960	248110	0	322320
P42574	46382	39536	56017	39410	16103	46494	45939	63723	68266	0	46383	59103	51261	41688	76136	53514	90782	47169	72357	60976	86194	73744	118800	48133	39789	51379	40460	99861
P42677	191900	356910	187950	230860	223260	178450	257040	397920	352970	286670	296040	282970	261220	342250	245210	368290	303470	353500	291490	339790	420470	314580	479430	265130	265210	359500	215270	339070
P42695	0	0	0	0	0	0	0	0	0	0	0	0	0	0	0	0	0	0	0	0	0	0	0	0	0	0	0	0
P42696	99928	240370	0	0	0	0	104310	0	134790	108850	0	0	0	132710	0	114500	111820	0	0	144630	240380	0	126710	0	0	0	0	136810
P42704	110960	202710	125720	130370	51209	109500	125650	167840	224860	196360	107320	141820	139800	233590	162440	165250	239630	104130	155590	97912	215420	157830	363950	147340	91460	197400	108760	164440
P42765	453410	217400	306840	228140	195770	299720	219990	202610	283550	704460	288990	250440	338570	445630	241750	157630	211940	293480	534670	250940	171160	196120	261600	275330	238330	279420	414680	800520
P42766	490140	773040	635420	541250	623830	381350	713840	708270	936860	577610	740560	536760	615060	711260	880410	746840	665340	759990	755020	840200	811600	690200	899220	658160	637770	849710	482020	902620
P42768	17806	17466	33944	40216	27665	19042	26559	0	34085	17493	0	0	24884	23755	49034	16975	0	35355	20720	40269	34122	0	0	16087	0	23324	0	30658
P42771	0	63841	0	0	0	0	0	84813	0	0	0	0	61456	0	0	0	0	0	0	0	228070	0	0	0	32276	0	0	0
P42785	6737.1	11260	0	0	0	0	0	0	0	0	0	0	7759.3	18326	0	24146	0	17623	0	10278	68738	0	0	0	0	0	0	0
P42830	0	0	0	0	0	0	0	0	0	0	0	0	0	0	0	0	0	0	0	21161	33776	0	78976	0	0	0	0	0
P42858	25146	23336	45438	39840	23968	22620	27621	17825	36522	0	0	33770	46358	36297	32178	20931	37745	31571	22057	23060	52376	31625	45997	37898	34951	25705	0	48143
P42892	0	0	0	0	0	0	0	0	0	0	0	14635	0	0	0	0	0	0	0	0	27842	0	0	0	0	0	0	0
P43007	0	0	0	0	0	0	0	20813	24130	0	0	22027	0	0	0	24585	0	0	0	0	0	0	29786	0	0	0	0	0
P43034	147040	127510	140940	148430	129100	129500	136490	113520	126980	143690	141000	130920	117420	115930	132480	128420	100130	149540	124440	132060	147500	137180	128950	152050	143680	144060	100890	159660
P43121	259970	172420	384450	332530	377090	399470	189480	278010	130810	298320	195440	308670	273240	86573	262910	86297	102160	161620	226560	197710	54860	97260	58495	370910	396310	78645	509600	119090
P43155	30806	70462	13703	36489	18471	50335	32613	37491	31410	167860	0	77366	37631	51592	0	26652	136780	55075	86892	49946	16639	41314	167960	54094	49826	219570	38400	24168
P43243	207050	283410	256970	186450	175580	161730	198240	287020	233930	185970	176230	218040	229350	250450	228250	262940	297400	206350	225620	222530	299560	225620	153010	206240	218110	193560	100570	181550
P43246	0	18754	0	20645	9494.1	7822.2	30571	12807	33150	0	0	17857	20342	37003	15993	122410	11929	0	9508.2	22063	39405	31790	54263	12180	0	0	0	14659
P43251	0	0	0	0	0	0	0	0	0	0	0	0	0	0	0	0	0	0	0	0	0	0	0	0	0	0	0	0
P43304	71620	74694	93126	101490	68615	101120	96019	72555	131580	224830	56042	129520	144090	132720	93553	47279	151050	136910	112250	84035	100890	182480	132010	110970	79562	220610	37619	86873
P43307	76408	124170	178930	105620	124780	112940	133920	125580	205720	85571	152470	149740	135000	214330	232650	241130	108200	144950	141930	153860	220830	151920	174250	60941	117920	213170	83598	171300
P43353	0	0	0	0	0	0	0	0	16499	0	0	35151	0	15852	41844	0	15719	24277	0	0	19919	21205	40761	0	0	0	0	0
P43358	0	0	0	0	0	0	0	0	0	0	0	12630	0	0	0	0	0	0	0	0	138170	0	9250	0	68884	0	0	21310
P43363	0	0	0	0	0	0	0	0	0	0	0	0	0	0	0	0	0	0	0	0	0	0	0	0	0	0	0	0
P43378	0	8068.4	0	0	0	0	0	0	0	0	0	7186.2	8248.8	0	0	7924.1	0	0	0	0	0	0	0	0	0	0	0	0
P43405	26012	15084	0	21623	26430	19113	20686	43208	28345	53889	28305	24620	23653	35508	0	47649	49273	54390	41152	33903	118310	35954	24668	28493	19436	35347	8319.8	13381
P43487	81175	160080	128480	99356	111940	111020	130350	186040	129930	89706	116910	126990	120960	154850	152600	214410	146770	121280	141700	123270	215610	165070	137040	121650	114020	110330	102420	160760
P43490	107340	312140	240430	267660	343330	191660	244070	355280	287050	98766	238110	441210	207710	632820	478430	173400	467960	153160	221970	532510	222920	356970	355380	205740	219070	208110	47046	223260
P43652	17185	17258	22134	0	28091	21931	0	0	0	0	9456.9	0	0	0	0	9058.2	0	12633	18414	27941	0	0	0	0	0	0	0	0
P43686	89848	154870	132300	87156	104190	106440	90391	153050	107150	82543	104530	118830	127690	131430	131000	136350	122990	113640	116430	136230	152410	146560	136920	114670	101900	111270	75933	142340
P43897	0	30808	0	24611	0	0	24741	31369	0	39350	0	29030	32253	33472	0	38189	41754	33117	0	0	42097	42317	54864	0	0	53102	0	42455
P45877	63018	91308	75103	55816	80576	0	0	0	0	0	124440	69123	78237	80817	0	98713	126960	0	0	52915	71903	0	110460	0	0	0	0	80737
P45880	188910	372010	417370	382310	255040	256820	350020	221480	486670	417320	248100	308850	394170	444450	301950	396010	541130	397240	405870	204400	635500	329290	518240	362620	245850	625900	340140	357210
P45954	26443	23977	31859	48178	0	65117	48058	24394	61102	80306	0	23209	29799	19225	23485	20899	60473	34813	81784	0	18320	157750	73470	0	46675	120590	0	60818
P45973	0	0	0	11688	0	0	0	12177	10442	0	0	9863	0	12974	0	38145	0	10774	0	11598	39360	10844	8909.4	0	0	0	0	0
P45974	127470	138530	144750	140900	139180	149840	126670	158690	149990	114490	121620	132620	160720	171630	162670	172490	145090	130430	141960	148750	192200	149350	139700	143150	154360	132300	110230	162130
P45984	0	0	0	0	0	0	0	0	0	0	0	0	0	0	0	0	0	0	0	0	0	0	0	0	0	0	0	0
P46013	0	0	31419	0	0	0	0	46011	28589	0	0	20585	21727	103700	0	23856	35176	0	0	0	48423	0	38876	0	0	0	0	64950
P46060	62347	94065	78416	55154	50857	56782	77619	101590	95010	73368	61908	70536	101540	88189	87728	93280	90250	63871	70650	81965	182480	81202	104480	58724	69553	70405	59688	107570
P46063	143430	175780	250870	171050	172010	145510	208120	182630	156660	151070	210790	151820	148870	215910	219120	329620	227300	228140	131320	211030	200230	188030	90093	129900	179570	167960	0	215270
P46087	27358	92923	36199	39850	13160	30136	41203	57522	75755	29882	0	40923	51728	118950	111370	127570	97887	30624	57994	63656	133180	109960	65118	48595	43219	41580	0	65655
P46100	0	0	0	0	0	0	0	0	0	0	0	0	0	0	0	12813	15581	0	0	0	17264	0	0	0	0	0	0	0
P46108	68802	48871	67539	49664	49061	48340	60387	42517	44752	43333	67677	51868	56482	42996	44154	36314	34423	45657	58896	49563	48328	43198	0	59616	58994	39433	55085	0
P46109	47884	57925	0	49197	45251	35533	42632	62758	40580	33067	40963	51477	23168	53115	43478	53780	52265	49838	36654	40172	68510	51171	0	37716	44234	23068	0	0
P46199	20255	27716	23964	27366	0	16732	0	16779	46472	38678	18556	26748	29803	23093	0	17218	28708	20625	30021	16155	0	45544	65247	0	16264	51484	12122	0
P46379	44478	75733	61161	50189	36823	46249	43904	77138	64152	46257	36045	89933	81327	90251	66155	67550	64334	38834	47830	41790	95238	75315	78620	25203	52549	53829	27770	72996
P46459	222820	194040	192870	172100	187830	158320	179890	191410	193610	190270	199620	173570	161820	203900	170400	172230	194500	186500	188400	177300	176800	215040	152290	201520	171150	190070	136740	153620
P46527	0	0	0	23701	24538	18764	30576	0	0	0	0	0	14237	0	0	0	0	22411	12824	21738	0	0	0	0	0	0	0	0
P46734	34725	26675	30463	30415	29871	22239	30232	27992	51571	30608	23699	0	34293	44027	28291	18356	0	36039	40318	28357	39738	29768	60472	33266	30868	38519	22785	31181
P46736	31169	29982	0	22476	0	31142	17863	28688	27891	31174	0	22637	21589	29849	23253	28267	32076	37084	25023	20625	34062	29815	31509	26616	0	30739	14995	0
P46776	564710	954770	673450	685900	847030	473400	911450	1032900	1127600	790630	1122900	777350	909610	905360	960530	1083100	876330	955510	969240	1046900	1131500	1045700	1483400	967680	878430	1223800	621010	1040500
P46777	261500	419190	246770	290370	312740	272360	326700	461220	403560	339760	316560	304080	330710	476090	300900	475690	375060	380360	343650	367590	528690	442640	537390	360350	311260	464840	245060	275550
P46778	246200	529690	103850	323470	329180	208220	347130	487250	456840	391210	489260	394250	372170	413760	51625	461500	494630	444580	440510	508060	555950	496530	643350	459480	374380	514380	191580	257330
P46779	145250	254560	154810	161990	212380	131490	228390	374850	263850	278310	265900	186600	235790	249400	195430	273820	223000	279260	278050	286240	323260	366120	425500	288990	196000	333800	162140	257630
P46781	478020	708120	641560	494620	574630	431020	630960	669720	835010	527650	711900	544420	648340	702240	750640	788720	666580	652790	694200	693450	905860	649340	888760	634110	556830	795740	480320	850940
P46782	408840	563050	387580	395210	443730	418250	517130	640240	599020	427060	485740	406750	498430	640930	455720	658880	530810	476180	488620	555860	747090	577360	715590	511690	398840	720320	309160	472720
P46783	458540	602370	542740	430260	532920	388560	568220	543800	665710	462580	558650	494910	565810	613590	6e+05	566810	526350	535590	609240	619220	551240	568900	603760	584690	503900	580290	420270	622170
P46821	74468	41314	121670	104710	158210	118840	95564	39537	48941	45788	92585	52980	48153	32771	47976	59710	35031	49164	58969	65658	4792	36556	7364.4	96435	115970	43548	99274	27166
P46926	170350	324160	223400	248080	138230	196600	231700	187520	150910	211690	139980	269230	170950	161220	301110	182540	222990	234030	183100	151140	122090	246530	192440	155520	146130	207700	143900	233350
P46937	0	0	0	0	0	0	0	0	0	0	0	0	0	13420	0	6380.7	0	7665.8	0	0	4665.5	0	0	0	0	0	0	0
P46939	126170	44057	99793	125010	112690	129490	124590	77112	63702	79649	111340	141510	53617	39093	111370	97248	37761	118170	35090	79472	30349	64350	0	29120	123090	64725	73600	124250
P46940	390150	345350	459200	377090	453210	493850	368670	388250	441530	485600	397440	407440	424020	515830	468010	444830	403430	523740	404830	409370	522730	355920	313060	333260	470840	408850	347530	376710
P46952	0	24992	0	71963	0	116490	64027	21564	24859	107920	0	0	0	145180	0	33184	0	24922	54008	0	0	42550	0	0	0	74781	0	23330
P46976	139780	109310	141840	145050	117890	146860	121720	165060	69381	130560	110640	135150	102970	73443	105360	82496	77668	148280	182320	132760	156970	124260	83426	208610	92425	113150	216120	126570
P46977	109540	194330	178440	117650	190270	109380	149430	150550	224840	142260	216470	139820	169240	247340	230800	228750	142840	193870	174910	203890	277240	182640	194610	139820	145470	260750	92514	167670
P47712	0	0	0	0	0	16392	0	0	18012	0	0	45857	0	19979	0	14391	22314	0	0	0	0	17301	0	23701	0	20198	0	17803
P47736	0	0	0	0	0	0	0	0	0	0	0	0	0	0	0	0	0	0	0	0	0	4958.8	0	0	0	15222	0	0
P47755	303550	275960	328630	334210	280940	322680	311740	231190	194760	206100	294190	348510	202710	249950	240820	206050	305590	284740	332850	217190	150840	226120	201630	318730	291420	316040	311770	188340
P47756	281080	303550	430870	360030	326300	320580	353490	275120	336160	312170	323650	356220	315300	294730	418750	284070	252630	347810	309590	353840	272330	309780	288810	354100	294980	337950	364090	389070
P47813	0	0	0	0	0	44551	47845	0	41066	0	0	0	0	0	0	37863	46058	0	0	0	42990	0	39075	37835	0	44664	0	0
P47895	63518	84524	60886	31803	23311	84439	48408	32722	85213	35961	83386	50934	61039	41517	78987	55282	55657	115150	44980	59026	119010	34367	0	44610	93212	89216	57867	155870
P47897	97319	176200	86181	78178	96951	99194	91134	181410	170080	136080	124000	157230	149810	190990	135270	164770	179660	139240	183460	133050	219060	165340	286720	119270	113260	175680	80510	181900
P47914	527660	877160	388840	641920	716230	502100	720780	1029500	929720	836460	915050	744020	955700	894160	347750	929520	807910	942660	1012900	1061700	1003000	1019700	1134400	914600	694710	1112900	459310	860430
P47929	0	0	3379.5	0	0	48510	0	19477	0	0	0	32823	599360	0	0	0	0	0	0	0	885980	0	0	0	21853	0	23788	0
P47985	274530	282910	352940	244180	184910	265810	243150	180620	324420	289770	175500	203380	335180	202040	280150	176370	321690	273100	316750	178270	208110	290710	105750	312370	268720	689030	275430	294190
P48047	368010	359090	353170	333100	303870	402860	382780	296150	382140	517050	318080	337690	416560	268390	281150	254820	363030	380830	482860	288220	205110	378450	339690	474360	318270	1059700	433540	388020
P48059	254380	110820	0	319400	177090	254390	175520	230800	66646	237870	195500	329100	114680	124440	0	142720	115130	292040	186950	154900	113050	215230	84837	298930	333840	122650	269480	185910
P48061	0	0	0	0	12286	0	0	0	0	0	32351	20986	0	0	0	16416	0	17715	0	0	0	0	0	0	12389	15104	0	0
P48147	81942	87237	72984	74789	51706	1144200	72842	142680	109890	147210	58537	102000	71617	197950	164850	141620	126130	115730	148330	58700	180840	86130	103480	100560	70737	121190	109730	95560
P48163	40912	207040	28101	39645	56782	34772	26290	23735	0	63582	44153	52204	19148	68378	0	17526	38678	20442	30914	26094	0	59260	278670	37243	30405	51623	36557	43181
P48304	0	0	0	0	0	0	0	0	0	0	0	0	0	0	0	0	0	0	0	0	0	0	0	0	0	0	0	0
P48426	66229	56285	56511	89059	45901	44765	0	27098	35999	0	80337	75962	45400	35208	0	28188	0	65016	41543	58956	0	44234	0	43501	53286	60394	36403	0
P48444	125250	185340	176470	121050	155910	140570	146550	138680	215440	125640	196320	152630	172810	189980	222480	208510	170760	195040	213050	185400	223710	200500	234210	150150	154710	191830	103180	192730
P48449	20561	52944	37627	34135	48932	28724	36114	48832	58063	0	44285	16544	43613	121590	45640	65471	24460	35066	48297	48016	70747	45279	29624	23116	21939	50755	15227	32835
P48506	27550	475030	38549	73855	17820	51632	48415	30616	27280	62881	28786	102290	32902	53401	35843	22821	23646	40629	51132	6897.5	16583	115830	17627	56313	20171	54298	41055	65732
P48507	0	97745	0	0	0	0	0	12582	0	0	0	41732	12073	22495	0	16393	0	6763.9	0	0	14157	92800	17621	0	0	0	0	0
P48509	47725	59945	0	179820	60498	73175	0	0	72389	0	0	112960	73896	54430	0	45512	85801	78735	91187	62635	92863	61197	124340	106830	94535	58858	47419	0
P48539	0	0	0	0	0	0	0	0	0	0	0	0	0	0	0	0	0	0	0	0	0	0	0	0	0	0	0	0
P48556	70444	91471	35581	58719	81627	77613	77537	81609	84901	67976	117430	75807	98552	109170	86733	120460	87038	62112	96462	74488	139280	82343	99833	74918	66429	84916	60044	111990
P48634	0	14615	0	0	0	0	0	0	0	0	0	0	0	26793	0	12932	0	0	0	0	0	0	0	0	0	0	0	0
P48637	129160	356480	200320	154720	137690	210810	165410	278190	190820	218430	131730	341050	214140	221290	236560	201370	345130	234210	233320	150080	204260	292680	282500	165830	162820	259000	135410	212520
P48643	118900	165220	117640	118500	108570	110400	96816	202480	128660	96853	103180	128740	151300	167360	182110	152840	128530	100890	119370	117060	159240	133150	236650	118240	78014	140030	99179	137090
P48651	16490	24680	0	29074	21720	22108	30191	29904	56488	66289	51317	50380	43933	72740	35431	59578	61869	33006	33840	51279	98560	39920	114270	33114	36824	43616	0	77071
P48681	127660	103230	218310	94459	181540	124370	135760	124650	99480	44170	185760	63311	91503	64066	114630	101750	50946	84537	79039	151290	83729	51865	0	101180	113150	82324	119880	86828
P48729	212090	103590	0	116930	88999	111830	54002	139640	94518	127350	0	117560	138650	162300	96355	86108	96080	96291	118430	36016	132290	89079	115260	120960	95899	63635	0	98220
P48730	0	30159	0	0	0	0	0	31586	0	0	0	0	28538	24397	0	21336	0	0	0	26926	22750	31796	37611	0	0	0	0	0
P48735	659280	881000	444620	401070	390780	595960	398610	689710	565070	486510	373850	618130	534250	736460	525990	587510	699210	816520	809050	355800	1347700	944150	240190	769320	510510	3669900	845160	466750
P48739	70301	86059	79065	63173	58333	62377	67592	58450	58330	55071	52281	55915	64009	66486	0	58769	81613	78681	79776	77157	60911	107360	56340	91346	61679	76472	51748	59515
P48960	0	15959	0	18892	24708	19099	24348	14772	55097	28514	23748	13010	22444	66177	0	28611	21734	43977	27816	32928	43592	0	47549	21916	0	23642	0	22788
P49005	15310	0	0	0	0	16272	0	35897	44850	0	0	0	0	53228	0	30133	0	0	0	0	76262	0	0	29027	0	0	0	0
P49006	145430	217660	196900	101630	217770	149590	195950	222980	286500	124090	208830	186000	144790	0	197570	0	198090	229870	183270	160460	291310	163390	289330	139890	162540	235150	113640	255280
P49023	0	11076	0	22203	19614	17161	0	8376.9	0	10177	0	0	17124	20669	19489	11910	18102	15406	15804	19678	0	11384	0	0	15111	13908	0	0
P49137	0	0	0	0	0	0	0	0	0	0	0	0	0	0	0	0	0	0	0	0	0	0	0	0	0	0	0	0
P49189	180170	204130	199320	213540	198940	220920	206360	170360	170240	280240	181970	219050	197430	131070	293250	165770	178140	216680	236810	176270	161110	201490	148660	197150	155120	208500	231510	215260
P49207	249690	433020	394750	312160	327660	220920	415570	433910	630810	345480	446400	312050	446860	380170	509210	447830	421440	402880	464930	471900	510300	405840	550540	399930	374090	502080	286050	533650
P49247	10137	24368	0	0	0	74993	0	0	0	48647	0	35732	0	114480	0	9986.2	83730	31341	0	0	37426	0	11933	11958	0	26017	0	65483
P49257	315740	368750	408850	230810	522690	306430	439910	406770	476400	339100	589070	252340	484510	411020	464060	531800	287700	634190	568090	453270	628400	412880	750040	331790	383020	598070	283100	423300
P49321	0	51281	0	42284	0	37453	0	60016	46620	0	0	34471	23608	121260	0	76615	14893	30698	47712	41503	108810	58290	57239	0	0	48615	0	56446
P49327	131970	300620	303800	333990	384260	291950	201090	480240	309400	65654	884440	278970	441700	414080	326280	463710	556900	224390	339250	233400	597240	329070	525770	197110	264980	183320	184940	241370
P49354	0	86904	0	53174	0	0	66205	71507	62180	75306	0	50151	0	62720	76658	83055	77706	0	0	0	68341	86585	0	76807	0	0	0	0
P49356	0	15449	0	22362	12222	13501	0	19270	0	0	0	13283	20777	17720	0	22521	15334	13676	0	13712	16524	9951.6	17140	0	0	0	0	19291
P49368	344000	472920	384610	338220	336390	335940	333670	575280	403690	292670	309730	397660	400970	455740	399400	458680	404880	323580	349590	387920	513410	385590	643960	407550	289420	365560	312480	402770
P49406	0	117900	49617	74473	54143	54747	59876	65223	108110	0	0	59870	71545	57527	48599	50424	68349	0	77156	0	67527	89499	58582	0	65018	68228	0	0
P49407	31014	37299	36866	57706	26127	37003	37361	32619	41201	61032	0	42260	44257	50957	57974	19433	39832	39252	54147	25831	22917	38007	14090	37297	33429	56170	53570	27045
P49411	596210	771520	518810	549700	371260	562420	619400	415000	869400	1000300	472880	547960	612780	573280	530000	474100	781140	803910	665610	432190	549620	800820	872810	663450	640880	988360	459000	508460
P49419	152370	162500	111750	114150	117810	164780	174800	164670	100950	169500	117410	152430	168290	57718	71962	165660	126890	185020	150980	88359	131930	222500	129070	143870	91707	215970	108370	122920
P49441	0	0	0	0	0	0	0	0	0	0	0	0	0	0	0	0	0	0	0	0	0	0	0	0	0	0	0	0
P49448	0	0	0	0	0	0	0	0	0	0	0	0	0	0	0	0	0	0	0	0	0	0	0	0	0	0	0	0
P49458	347270	510150	238980	315520	301950	307940	397930	765070	504650	539630	323070	573620	292670	429910	273620	491790	613140	426320	357110	482160	711500	492190	330800	306810	378750	439920	203860	288650
P49585	129100	172860	0	85438	101140	117400	111040	96887	93237	135860	91761	155370	65591	196890	0	147230	154370	153580	154600	135790	101170	189940	113730	134250	152460	169290	89618	67137
P49588	75516	89912	106450	98505	76444	97181	87497	88847	72995	66797	88843	106650	107100	112020	177540	159600	54186	88236	88145	102500	83354	139790	127840	93955	83061	93906	68983	113760
P49589	113900	123530	161710	104880	91776	85677	118130	106860	128970	102700	111710	119830	153490	166940	167110	127720	84016	113370	135830	125560	175650	154520	134210	127980	104460	160750	110810	135840
P49590	0	23115	0	10077	0	0	0	0	0	0	0	0	0	0	0	0	0	0	0	0	0	30027	0	0	0	17306	0	0
P49591	73293	143530	103150	86329	83367	96050	92700	83306	81217	68986	87883	118520	84840	126330	87763	103080	55140	106410	100780	92509	128990	89308	95646	93309	70859	112940	85984	106610
P49593	69425	53369	82166	60460	95532	60417	57899	56416	0	0	52379	40845	62273	51009	0	49576	0	84398	51089	69473	0	58181	0	41520	0	48648	0	0
P49641	0	0	0	0	0	0	0	0	0	0	0	0	0	0	0	0	0	0	0	0	0	0	0	0	0	0	0	0
P49711	12877	13400	0	12187	0	11643	14196	14847	0	20141	8196	17479	14932	23099	0	22105	18017	21115	0	14706	31278	17262	0	12752	11505	15593	0	0
P49720	202280	315280	325730	222780	198890	197980	251190	373960	309820	349180	293560	332610	316730	469290	225230	284680	238410	322190	353780	266400	293170	284050	413190	425160	171960	343770	254520	407590
P49721	257440	306940	309660	251060	240330	255840	258530	292000	240860	205450	164250	312420	337610	387440	269810	263610	239400	245550	303160	276510	245240	298110	365040	281180	225120	264620	217850	328380
P49736	6953.6	90286	17487	9051.8	8211.2	16672	16068	114840	38720	0	5234.7	49568	41908	112300	54817	199320	47521	8623.4	22338	37388	274450	23725	166880	33669	5319.8	9260.3	0	41390
P49748	260210	285450	261130	283080	186200	219920	306410	189290	226820	227390	239240	202220	216220	220370	161030	179380	277560	280630	361890	235550	298150	244500	408820	329690	367330	806860	242890	246480
P49750	40401	32801	0	23803	0	44490	32653	53532	46627	0	30649	42602	0	32692	0	43100	40709	0	34016	33352	43521	34519	0	0	25338	33378	0	0
P49755	242990	371080	118720	242390	314820	293940	322880	315990	349130	297600	301300	303890	305660	267200	171730	427870	393360	415020	459770	318540	442740	432670	445820	293980	328140	445000	203660	241850
P49756	30735	58091	39569	36406	29286	36997	40611	49296	51739	36384	36833	43415	44369	51205	44485	55552	48760	33552	41177	50302	67067	44658	51142	33738	33105	34513	19554	45185
P49757	34805	46459	0	24843	0	29488	25149	18833	22690	31426	0	25274	18364	36282	0	22381	22573	29706	28754	21394	23750	33807	0	25460	19796	14133	0	0
P49768	0	40341	0	0	0	0	0	0	29995	0	0	0	0	7492	0	41003	0	0	0	0	50772	0	0	0	0	0	0	0
P49770	0	21583	0	0	0	0	0	10844	9555.2	8618.8	0	13873	0	18247	0	22606	0	13687	0	8364	33768	30231	26055	0	0	26621	0	0
P49773	438650	409240	420090	353510	262590	363930	392630	363070	334910	289590	223660	247200	361960	354810	359210	313140	297980	324410	391910	280540	229950	382350	223500	391350	318560	330480	430300	354300
P49790	76455	94186	93004	64131	66492	39865	62442	64257	97751	66828	88646	91426	252350	115850	62299	83246	53935	56387	50143	105390	84012	78590	41182	0	61922	49549	0	139460
P49792	51273	98152	70297	51407	40359	49648	60275	70406	92172	55970	46441	77488	76859	96340	74628	98963	75973	50329	43003	65356	190110	70406	62087	43047	80273	63145	0	95557
P49821	124470	115540	100370	103800	96103	115500	123790	94111	128760	115840	106410	104940	90062	99348	102290	83340	121490	140930	142250	96145	85333	122260	84118	159270	103970	247570	152590	73337
P49840	0	14574	23648	31500	0	39671	17533	26206	21339	0	16919	34297	24584	44941	21666	29408	13830	0	14721	22241	25827	19629	0	0	0	23549	0	0
P49841	0	0	0	0	0	0	0	0	0	0	0	0	0	0	0	0	0	0	0	0	0	0	0	0	0	0	0	0
P49848	0	0	0	0	0	0	0	0	0	0	0	177490	0	258160	0	0	0	0	0	0	153070	0	0	0	0	0	0	174300
P49902	26580	48529	47912	47003	32909	13984	35813	66223	45568	25834	27555	40647	54564	60858	55884	53738	26890	32508	33225	37804	61970	35704	56062	26793	48457	36690	0	69527
P49903	70769	109490	462860	214770	159600	121360	140970	64836	144310	117570	109480	94303	147980	83015	335920	84396	57305	90662	119830	139320	77367	66472	0	165850	111160	49676	499960	204820
P49913	2790.5	75776	57213	0	318930	30015	64800	100900	140340	0	188140	21524	34420	10318	18941	21239	23197	233080	184190	494580	249040	46348	732890	107780	0	97878	6364.5	241650
P49915	73192	111010	39069	64821	26405	53053	76393	146180	81689	60602	58217	117370	78575	109640	75644	143140	112380	71416	74982	101290	275000	165640	209460	98938	67867	79501	37557	100290
P49916	14513	30699	0	0	0	17873	25307	74925	85797	0	24473	25332	36080	39521	33373	60936	71672	25326	0	12047	37535	20033	26017	12981	19907	16752	0	75700
P49959	86834	111340	118840	77781	78614	80152	111770	74904	130660	68636	84056	73527	99395	99006	89154	103660	94272	78373	78039	96048	202870	102210	127250	83664	104750	74636	43338	155700
P49961	180540	80101	148710	157900	188870	171180	183970	122380	140660	208100	83160	157720	136410	79466	62556	94489	49022	191810	71819	88528	33796	92086	0	158940	195130	69421	282630	0
P50120	0	0	0	0	0	0	0	0	0	0	0	0	0	0	0	0	0	0	93362	0	0	0	0	0	0	0	0	34933
P50135	0	59688	0	58904	41359	56690	67026	0	0	0	0	0	0	63103	0	43532	62372	98430	0	0	0	67330	0	0	0	0	0	62113
P50148	113020	40509	105870	119540	88486	98512	123290	56767	90741	119970	83872	68669	78973	84920	73158	74580	97126	89244	74788	76000	54791	75094	73818	57605	116280	82076	78623	94631
P50151	0	0	51508	32232	0	0	0	0	36922	0	0	0	0	33189	0	18383	61030	18757	0	23214	0	0	0	0	55372	0	0	0
P50213	178610	192630	193810	199280	136280	171420	194070	191030	215600	418890	185730	205300	168590	202800	193970	238180	412410	197890	263280	163800	157840	299000	220330	206920	237100	283450	166390	215960
P50225	0	34078	0	10528	0	19131	14003	0	0	0	0	0	0	0	0	7950.6	0	55847	8611.4	0	0	0	8062.8	10624	0	21286	0	0
P50238	118930	150100	99415	61795	139410	217640	93174	70816	65797	451910	127920	177570	152540	64782	0	96313	80419	240800	80101	146940	62947	0	162680	211370	111720	118430	140210	0
P50281	0	0	0	0	62573	57138	0	0	58839	0	108540	70240	0	70840	0	79544	70032	0	0	96831	83831	42074	0	0	58573	40983	0	0
P50336	0	11178	0	0	0	0	0	0	0	0	0	0	0	0	63710	9567.9	0	0	0	0	30581	0	0	0	0	11345	0	0
P50395	517500	466930	590280	568050	495770	622500	570640	602210	558260	501670	540750	487150	495590	734770	688230	521370	511610	503720	563790	514430	257350	480900	483710	545050	434640	522660	553030	613580
P50402	144540	132900	199410	171750	142310	140130	182630	108070	179720	168140	159130	155470	107350	128190	112910	138410	150700	123720	112280	154870	107130	94738	162910	148140	196780	117210	88616	115400
P50416	80309	88301	132860	53757	40378	78900	117100	49525	110120	126350	20326	169270	80172	147390	98427	49986	214080	79473	120290	69917	95981	130840	496190	100590	63999	133500	62284	76804
P50440	203230	18770	17807	66459	14439	693750	133700	0	43691	21066	0	135130	20437	55845	94108	0	0	61138	57469	19977	10403	414840	0	53132	19904	70918	98512	0
P50452	18856	13839	0	19946	24893	16243	21117	13082	38962	22668	18052	14289	36573	21725	19747	20305	0	24677	19567	48641	26831	0	19614	26635	30893	25025	0	44064
P50453	149130	107100	148500	264970	152800	137170	175640	153800	105160	106460	147250	171070	189720	205710	195270	212910	174870	226470	182070	106990	172500	185810	64727	118210	128770	109760	142060	235570
P50454	599420	1015400	899770	613640	1787500	680710	673860	1225400	678350	444840	2551500	917620	711920	1477400	911710	1681900	1409200	718110	634770	2353100	823090	1007200	1332900	917240	1485200	658180	467040	1216400
P50479	140370	50504	183330	219130	116150	124340	170740	146610	126150	84904	120850	164380	180850	61805	123350	74127	62815	105870	119600	91119	43484	95085	0	171730	238460	67516	221000	98719
P50502	244530	328650	297710	241480	245500	307250	296570	486960	252790	214920	211770	355850	242150	176050	256260	338530	259380	299370	242100	219290	341750	280880	233210	308880	169050	275110	351040	354180
P50552	123020	106360	162710	145490	146400	129030	155810	124930	148670	127000	110650	143100	126160	168730	207530	116990	87081	171170	138620	133230	72790	120210	381270	181540	123820	125590	129810	106940
P50570	126070	101090	125820	105570	113390	137780	103980	86007	170450	151520	117820	102380	104890	222440	149230	118580	192630	150780	139270	114940	101900	113750	108770	105110	102040	146540	105350	124130
P50579	351050	530770	443130	501070	493360	387210	563400	834480	613140	519150	717310	674260	506630	1028000	542250	609540	481730	477970	499270	583240	193040	584200	410370	608260	494180	477420	382750	282710
P50583	0	0	0	20044	0	23506	20559	0	0	0	0	49059	0	23054	0	33669	46752	23982	0	0	166680	22438	32829	0	27012	24794	0	28083
P50749	0	0	0	51411	0	0	0	0	0	0	0	0	0	0	0	0	0	0	0	0	40480	0	0	0	0	0	0	0
P50750	0	0	0	0	0	0	0	0	22402	0	0	0	0	0	0	23170	0	19680	0	0	0	0	0	0	0	0	0	0
P50851	30720	33041	29574	23007	15812	40045	32354	41223	45365	22853	20788	34297	35837	47361	35120	27734	25720	42080	41989	23642	133980	50992	69834	38620	14880	51780	16947	69275
P50895	52027	21147	54418	86452	150480	104530	54443	54535	23138	54834	32120	89618	47607	14219	64192	250230	17773	29997	15347	35250	8663.8	18736	7965	36138	69037	18947	85293	39493
P50897	111510	148660	0	154080	105930	182090	181770	136070	135500	159270	206310	216860	180130	195870	183530	365940	215230	183740	149790	187550	356990	293560	239000	0	122970	276420	0	108030
P50914	420570	656650	440380	468580	488910	390960	528990	880940	642060	538280	499660	539580	584430	596400	384700	698210	584970	535190	585440	598770	807080	626920	769390	572110	504180	661400	378980	478430
P50990	368290	469890	389440	352640	330010	382510	354820	620360	433800	323540	334770	399500	434840	516480	439490	523510	459380	365440	382390	397340	554810	417120	678230	431370	292720	402380	363040	440210
P50991	267090	408990	269560	300290	233410	285560	251920	496350	304860	242820	178020	342480	331440	390930	286310	409100	304160	250870	296490	319090	441330	313380	541350	326570	223450	312050	252360	364760
P50993	0	0	0	0	0	0	0	0	0	0	0	0	0	0	0	0	0	0	0	0	0	0	0	0	0	0	0	0
P50995	454950	374730	435140	454940	411470	399160	451260	340760	474720	409410	362370	406370	430160	396490	390150	318710	377270	479530	335700	370530	332030	338200	428700	364180	364160	412360	385600	323000
P51003	0	12234	0	0	0	0	0	28960	12803	0	0	11693	0	15071	0	19730	0	0	0	0	0	16629	15631	0	0	0	0	24342
P51114	113540	164350	174780	138250	124450	130890	131680	242950	159080	171900	131830	282790	242060	146620	215110	154020	129410	117770	131770	153500	350790	199140	328200	125540	248630	82491	192860	266840
P51116	0	0	0	0	0	0	0	0	0	0	0	0	0	0	0	0	0	0	0	0	0	0	0	0	0	0	0	0
P51148	485570	391810	504660	402470	422400	408120	478190	385980	520720	377430	440910	362750	424750	367260	513740	379750	474320	434230	409410	474590	384520	475520	313350	402430	445320	459620	343450	461510
P51149	436390	424890	508110	490800	421190	465590	540370	331680	504750	423680	449480	533220	418110	435890	499390	458050	497620	460040	392110	495740	494630	364990	449950	388070	465620	518320	382290	474410
P51151	0	31185	0	0	29288	54080	0	0	0	32454	69785	34803	36289	38781	47010	45731	51861	38404	39672	44185	0	0	43517	0	37854	52308	42882	50249
P51153	0	75748	64773	41322	0	37698	46742	62580	81591	26968	49565	68025	0	62400	40637	29908	0	64227	53011	81407	51384	58597	60348	68724	92653	63304	0	35612
P51159	46653	95231	57150	56274	145910	85780	71718	63591	119690	42650	110470	78902	51745	28218	93994	41789	45682	192980	108680	107910	91426	106890	107650	99191	46008	129890	67491	66440
P51164	0	138750	0	0	0	87765	0	0	0	0	0	0	0	0	0	0	0	175110	0	0	0	245820	0	0	0	1204600	0	0
P51178	45395	19745	49693	53822	0	36317	63964	0	33626	32349	0	37676	46581	0	0	0	0	33348	0	28278	31344	0	0	0	50775	29485	0	0
P51398	0	63694	0	0	0	0	0	0	30416	40975	0	29852	40843	29228	0	0	52120	0	24703	0	35553	61351	93450	0	0	40535	0	31653
P51452	241750	155790	331260	257310	168340	190990	210200	143910	147860	189010	157570	182310	174050	85406	337470	75449	88701	144780	204430	170920	97008	143920	78040	319030	265770	131910	377510	122640
P51531	0	0	0	20856	0	0	0	0	0	0	0	0	0	0	0	18846	0	0	0	0	0	0	0	0	0	0	0	0
P51532	423460	232820	423570	253870	405410	439260	397040	630440	556320	363610	387070	343220	508450	781570	498330	467250	563780	378200	416230	400690	1400800	320980	494190	279260	489170	407770	1229900	710990
P51553	19629	26544	0	24003	15314	20268	22195	24470	30949	85291	12043	38001	14643	37443	0	0	103150	31668	26341	17558	19451	54176	0	23245	28148	27157	0	30025
P51570	132650	112380	137840	123230	134760	112740	141450	122570	169800	112160	156630	123400	145710	97684	175720	133580	152020	120380	161180	133520	118240	138470	300080	101510	146570	122020	97913	166190
P51571	326420	454790	461600	308850	475000	310560	471080	497730	513140	476400	577280	510790	438140	736340	460470	754360	436200	597390	544050	593170	766100	737740	467260	354490	437980	724810	309360	383850
P51572	142410	148850	239490	177350	150350	250830	147960	196570	203890	154430	172470	172830	133330	76653	198910	241410	290190	140830	142000	172300	238750	185430	217500	125610	153270	221480	107900	188910
P51580	0	22472	0	0	0	19603	0	0	0	15696	0	38534	0	65075	0	21666	57377	32910	37438	0	22690	33108	41759	0	0	31959	0	0
P51606	71424	31883	80053	64754	48105	265970	81889	96489	46885	75874	50447	128240	54074	66739	131480	51771	46039	84405	54857	49239	62542	42594	0	42770	36089	64053	0	79305
P51608	122930	70318	143720	285760	142930	166870	223160	57694	169590	160270	117430	107920	100450	59213	95970	70258	81532	170550	110870	141460	47520	90878	23789	129430	196060	172950	83149	153100
P51610	58432	61795	87419	70879	56303	70345	70695	82461	88472	69420	54655	72154	79498	105350	51635	78034	68999	67307	64337	68092	103220	42982	37782	58036	66196	60088	27600	82606
P51636	69046	51247	59954	110010	108840	81628	76538	62438	21864	55473	72388	83612	46639	20593	0	34341	37337	70551	50862	68323	0	30743	0	90768	99446	30871	88419	25408
P51648	181450	175230	112180	123130	181660	224610	108650	97441	182440	143520	138250	145730	158190	101170	150550	162010	134130	125710	160550	109480	127170	184890	86368	123090	100800	172670	176310	280700
P51649	23225	47746	0	45908	0	23994	34085	21319	19273	100430	0	21451	22824	32055	0	20864	145900	17128	52952	0	22294	82663	0	0	24701	47587	26879	44615
P51659	122130	198530	151880	149790	126060	115650	143350	126440	244070	161670	170660	199290	162960	134450	260800	187480	341150	155920	247300	207940	99840	310660	501400	196160	132160	178920	118910	334400
P51665	126020	164760	87480	102170	100120	106920	100210	178400	104800	99287	130100	150820	119260	188310	58050	152530	156510	149720	155370	119550	185200	171950	224000	127010	127280	124180	69977	74748
P51687	0	0	0	0	0	0	0	0	0	0	0	0	0	0	0	0	0	0	0	0	0	0	0	0	0	0	0	0
P51688	68861	48128	75437	38961	48544	48472	70278	0	48900	33658	50081	0	0	44442	50512	24090	71753	69164	0	67588	31400	54613	36814	45654	55211	70725	0	0
P51692	0	0	0	28570	0	0	0	0	16256	0	0	0	0	0	0	0	0	0	0	0	0	0	0	0	0	0	0	0
P51784	0	0	0	0	0	0	0	0	0	0	0	0	0	17266	0	50264	0	0	0	0	0	0	25859	0	0	0	0	25551
P51812	38990	72871	37315	35690	30506	38467	29715	22046	31715	46127	23596	40707	31242	31425	57066	37624	52950	46930	38963	31377	23694	30201	22900	28455	20281	42718	28354	41126
P51854	0	0	0	0	0	0	0	0	0	0	0	0	0	0	0	22093	0	0	0	0	51482	0	0	0	0	0	0	0
P51857	0	0	0	0	0	0	0	0	0	0	0	0	0	0	0	0	0	0	0	0	0	0	0	0	0	0	0	0
P51858	171960	253400	123260	256600	190300	191540	242490	327930	231110	328850	165330	328580	346800	344730	208130	256970	192160	228310	222710	208780	400570	339520	170660	219190	326010	208270	136600	206370
P51884	2111600	888230	2573600	1284500	2005400	2681200	3193100	340530	759990	948570	2228500	867160	672120	561200	1379500	1456300	975190	1388600	695320	801310	285750	465980	125660	1085200	1725600	675200	4120400	1378000
P51888	974650	174960	1270700	697490	733720	1045700	1935100	143500	261810	428060	538370	359120	297710	373310	699000	1289300	707200	821470	350840	209850	98748	140080	28236	342400	741600	253980	1552200	504600
P51911	9676200	2493300	7372700	8150600	4529600	4213400	5010900	2039400	2009200	3446700	3363000	3372900	2519800	880310	3408400	358100	538140	2538400	6449300	2841100	28353	2328000	170630	10961000	5129200	2206400	12216000	1621900
P51991	548310	703180	599220	594740	546910	609020	650420	766600	700380	656900	610120	585140	592200	872570	550720	635970	658150	600070	574560	661370	1009900	728610	394780	604420	617030	558140	402570	553980
P51993	0	0	0	0	0	0	0	0	0	67233	0	0	0	0	0	0	0	0	93902	0	0	0	0	0	0	0	0	0
P52209	362080	830220	468260	362870	598210	414480	398810	616720	532700	406920	596600	618510	686740	598790	1306200	556800	505370	536270	505650	660200	896900	809230	759420	422110	413010	557790	359600	634000
P52272	772740	1020800	942610	725960	787780	708000	851480	1180300	1156900	908550	804420	784800	901730	1212400	914750	999260	1177700	833380	770420	1052700	1262600	943770	744350	911930	876640	870560	543180	1263300
P52292	0	35634	0	0	0	0	0	169990	35374	0	0	15940	62877	45982	38932	45630	12014	0	0	0	130940	30673	155780	0	0	0	0	57597
P52294	50408	63597	67864	75187	46498	53718	53829	72172	56572	55649	55148	78524	67878	109060	67240	83339	45890	53394	64183	66490	105160	74391	69209	75438	55343	74643	47116	71521
P52298	0	0	0	0	0	0	0	0	0	0	0	0	0	0	0	0	0	0	0	0	0	0	0	0	0	0	0	0
P52306	0	0	0	25098	19404	31099	12397	25634	21903	0	21459	23651	27608	37414	0	21931	0	28423	28997	19545	34047	17054	0	29682	27337	23135	17844	0
P52434	48676	57456	36073	49039	0	40726	43590	96366	73567	39203	0	50708	62470	92625	85456	71520	103470	52391	67476	59821	118950	83897	77028	0	0	54570	0	0
P52565	885220	945660	1451500	1217900	1032900	1307700	1470000	1089200	1128000	811940	1112700	957230	1114700	1080700	1217400	1059600	966380	1317600	1107400	1152500	770380	1005900	1243700	995070	1165300	1166600	1295000	1361300
P52566	141410	149150	291470	312090	242550	211950	249630	135040	210980	169700	201170	153440	151870	163180	431070	212770	133470	383870	242740	323100	194750	170010	251110	163670	152400	264560	143370	407240
P52594	27084	73625	59100	39999	48563	41933	36039	54190	49006	65779	29168	50602	0	100430	57583	67281	34045	40225	55570	70590	40789	58106	42018	0	0	53021	0	26822
P52597	282160	426520	214990	240820	185550	299770	274530	400990	348670	279540	138060	262330	228420	560480	372060	307990	482230	289600	272440	307690	518600	325260	270600	276970	238630	246570	206240	182110
P52630	31244	21987	35616	24955	38357	37068	33495	26800	30070	30462	30545	31587	54414	40802	61947	46142	26107	36905	19522	44875	28928	33659	30025	20625	29394	22590	0	68137
P52701	0	36159	0	0	0	16613	0	22504	57278	0	0	25572	24850	71099	26375	131440	35147	0	0	0	94005	0	78091	0	0	0	0	0
P52732	0	0	0	0	0	0	0	38686	0	0	0	0	0	0	0	19535	0	0	0	0	36850	0	0	0	0	0	0	0
P52735	0	0	112850	0	0	74368	0	0	0	0	0	106310	0	151690	0	88030	0	0	0	0	0	0	0	0	0	0	0	0
P52756	0	0	0	0	0	0	0	0	0	0	0	0	0	51111	24805	0	0	0	0	0	0	24920	0	0	0	0	0	0
P52758	37979	0	37983	26168	0	124390	0	0	0	24209	0	30954	0	0	0	18100	96027	15322	33127	0	0	19927	99007	0	0	42937	0	62834
P52788	48442	0	0	55615	37663	54226	0	0	74634	0	0	0	41830	0	0	74823	122750	0	0	0	91555	0	85270	0	36628	65389	0	34137
P52789	0	8861.9	0	18287	0	0	0	8945	13501	36491	0	19459	25019	47648	25142	79495	117400	9337.8	21146	0	163670	46921	101470	0	10881	21996	0	35721
P52790	0	33308	21873	18357	80087	11342	17182	71095	55393	9287.5	57692	12024	14236	72836	237330	46140	39275	22475	67813	152730	194770	48987	118420	47715	11594	12086	0	86481
P52815	39618	88550	61586	47990	39641	53856	86132	69568	107660	67890	32359	40384	81960	61603	48953	50331	94486	53575	76810	46775	74604	89203	71690	54262	52228	77474	0	59236
P52888	0	24239	0	14122	0	23001	24273	31247	30053	0	27600	24935	26193	50893	0	34974	29338	30825	0	37514	44602	32372	35305	51947	28976	26325	0	29157
P52895	0	2600200	0	4940.5	1599.4	1472.5	0	1908.6	0	0	0	33278	0	0	0	0	0	2239.9	0	0	0	21106	0	0	0	2681.5	0	0
P52907	476860	536640	477060	503570	518310	492600	459080	445050	393100	449290	467810	608740	409890	577630	534220	561400	382470	671990	525040	516220	516880	490050	450840	432440	424060	541170	363350	404520
P52926	0	0	0	0	0	0	0	57997	0	0	0	0	58440	0	85027	110250	0	0	0	0	44949	0	0	0	46559	0	0	0
P52943	365510	179090	512480	445460	650560	683810	431940	351570	250340	558350	310600	551510	550300	127880	444610	237280	169050	295530	219870	282560	53663	149450	26767	318770	650650	262560	335260	219900
P52948	39643	69367	48693	52089	36804	37173	56213	50538	66747	52154	32298	66996	74371	76005	43003	73028	67087	36938	33259	50361	130440	65893	46454	37330	42288	39161	0	46533
P53004	192480	162710	217250	184890	197960	137240	171540	215230	147890	169060	237170	231080	194830	118960	276300	174910	204240	165670	226040	213520	116190	189710	129920	314050	187710	223620	248240	201950
P53007	89972	96868	65412	117190	95573	92269	115670	89396	92717	92704	130630	133200	76447	158960	105620	164000	253260	155770	141820	86775	125160	173790	108410	93123	110130	137700	82626	79853
P53041	65826	91821	99722	89151	63097	130540	96937	99690	77162	32758	52891	111840	78695	120550	98065	108700	58142	78724	66594	61320	64298	64903	65034	60744	72689	89325	57566	68534
P53365	0	38484	0	0	0	0	0	19071	20484	0	0	0	0	20177	0	33226	0	0	69254	0	41227	50441	49550	29760	0	53846	0	0
P53367	94634	102940	93013	53569	72840	83786	86695	46489	135590	37390	74108	89299	87225	83479	69457	49741	162980	129480	134660	78345	70496	100980	74366	101390	64180	110680	70533	104780
P53384	0	31203	32650	34483	27970	44718	32001	26234	43717	23452	0	33125	32656	28769	0	38894	0	44365	0	35749	0	40933	28094	34369	0	38312	24231	0
P53396	80833	121640	131800	109580	133280	88755	88750	132100	156440	59267	217510	107060	137180	197870	181620	154920	128210	104160	145080	205630	128370	119740	145320	81218	109140	104880	27931	233970
P53582	43223	0	0	0	0	54063	33483	39935	27581	31573	42117	29936	41244	88430	0	47778	132670	41529	0	33728	173390	42629	86579	21110	38034	33058	0	36482
P53597	138150	182980	135820	159360	103670	182670	166020	120080	170910	348690	120460	180150	101860	166030	145010	83471	254050	196460	226300	91572	19717	212910	206250	221370	126860	443200	164270	222220
P53602	0	272570	385260	480860	0	475100	446380	429750	399640	415010	0	539100	498200	422240	410250	317270	280850	392760	513680	371300	0	420860	0	0	0	197770	0	599450
P53618	216170	287660	293370	198070	280980	234570	246080	246490	388930	197420	289910	238630	278130	333050	343190	371910	296060	321250	347170	279410	405230	339110	407580	241190	244590	313710	153570	302040
P53621	266080	377280	356460	248260	332580	278600	288620	290680	429770	233770	386910	329810	338660	403770	430530	447420	349270	387840	422890	373590	474030	415920	453430	307020	312780	384840	217830	358720
P53634	207580	235520	261680	142770	171070	229330	194180	206710	210600	174990	194340	150620	162430	163060	288390	174940	227690	313460	155240	250840	188690	165920	164840	197920	105580	244130	114880	119240
P53675	0	0	0	0	0	0	0	0	0	0	0	0	0	0	0	0	0	0	0	0	0	0	0	0	0	0	0	0
P53680	160640	152080	247020	188320	163350	135340	217300	165470	229440	200070	192620	196510	163470	183340	254250	214300	218500	182340	179650	226670	183990	162020	156180	166810	251270	172260	161060	183260
P53701	14468	51562	0	0	0	0	0	0	52115	60529	0	42496	0	0	0	45894	75216	0	45182	29871	34916	32216	70394	0	26309	52645	0	41556
P53801	0	0	0	0	0	0	0	0	0	0	0	0	0	0	0	0	0	0	0	0	0	0	0	0	0	0	0	0
P53814	1035800	409930	1074800	916520	479530	473670	490940	645850	222780	472270	439220	481680	614070	84954	604530	34881	45111	288790	893850	461210	4608.6	202740	6159.5	1275600	590270	210620	1500300	190070
P53990	45381	34576	55971	59667	49236	63714	54912	38250	60782	77127	45353	46840	56313	48676	45050	44889	60511	64093	60433	52179	46750	72882	73022	72952	51907	60940	51543	68271
P53992	81206	127660	106920	84189	86497	87302	85590	119190	120350	95204	94152	112110	119430	163680	99652	123600	93222	106780	101070	103040	186070	85893	140890	84787	87981	104320	63322	87273
P53999	391500	541310	609580	625090	496220	722490	777760	504200	618390	329920	474640	1206700	624240	1247800	888340	843730	382270	688510	566300	609170	452480	577050	590740	535140	527190	658600	368830	1514100
P54105	0	0	0	0	0	0	0	0	0	0	0	0	0	0	0	0	0	0	0	0	0	0	0	0	0	0	0	0
P54136	121110	239710	156970	122360	122780	131010	132370	165910	198350	173610	120780	154680	148700	232790	143940	202710	197780	159230	178490	151230	238520	225860	266940	155860	127540	191900	110590	207020
P54289	64064	17754	69754	35103	32906	57232	62197	0	0	20228	38948	34003	0	10568	0	25153	0	33096	34204	35107	8367.2	0	0	108070	23655	11141	108180	30776
P54577	129840	348700	186540	194680	217770	191770	271670	261560	217790	173220	205920	239440	212810	379260	231980	362500	137940	214140	206660	253370	512650	317670	333740	250650	184540	344310	143740	316610
P54578	100590	133840	146690	113260	111490	132380	107870	164830	112250	147490	185640	150950	155570	195920	286990	173830	134900	134880	126570	119880	161830	162430	216370	137780	131750	124070	115780	279820
P54619	42021	51980	0	37887	29672	52261	43900	62741	52601	53572	31766	68991	33363	72553	36110	67192	70350	63893	75407	45934	77696	92955	31591	66343	43457	66626	43802	43150
P54652	70955	72116	158300	176130	148460	163460	96544	267060	48926	234860	189960	192670	175110	47003	142990	92323	35450	67934	116320	80069	208970	88308	11517	130800	189240	52374	208710	87275
[truncated: 3,109 more rows]

## Sheet: S4-Miss value imputation
Supplementary Table 4. Miss value imputaions by NAguideR
Uniprot id	Sample_1	Sample_5	Sample_6	Sample_8	Sample_9	Sample_10	Sample_11	Sample_17	Sample_13	Sample_20	Sample_23	Sample_2	Sample_3	Sample_4	Sample_7	Sample_12	Sample_14	Sample_15	Sample_16	Sample_18	Sample_19	Sample_21	Sample_22	Sample_24	Sample_25	Sample_26	Sample_27	Sample_28
A0A075B6I9	55905	105461	327830	55757	134884	86699	71687	78326	110672	134864	79877	83164.8	62074	263730	33764	84254	44050.6	32415	61152.7	46305.8	73335.1	128530	44968	46611	106625	28825	19555	91339.9
P0DPI2	78571	68940	75990	53986	53616	107030	73766	63203	6764.2	72101	43590	52505	63170	130650	78413	57124	75616	61203	118100	44328	84832	47473	209690	60674	47305	43312	93676	58401.7
A0A0C4DH31	356690	255690	269690	414370	256514	256702	233213	270777	234350	237122	430110	117480	193970	305830	249659	262880	842120	279213	174440	149460	221821	278052	249671	193540	251631	262815	277930	128970
A0A0C4DH38	129700	98601	103940	122640	194115	135850	178180	34986	57074	40687	203070	941910	49248	113590	76725	114580	254673	237010	44168	40987	50586	77195	103779	100360	88845	99753	71552	55456
P0DP08	350610	253750	354590	411160	268060	484890	566940	207730	478980	269900	643100	556970	270110	434780	243120	485470	1638800	195940	280000	255870	199590	304990	213950	414350	338180	252540	836260	507660
A0AV96	61265	55610	40184	27702	75265	34765	47369.5	121350	52907	22226	36336.4	29582	128790	61811	90793	24930	25607	86040	56096	92315	35295	22190	82048	20064	52330	25235	60068	58432.9
A0AVT1	33369	38234	34360	50755	12276	11310	24052	46815	37190.6	44106	24142	64371	71884	53316	24138	37746	122910	47558	39597	31942	17993	23012	49246	20599.7	34515	52348	79632	36354
A0FGR8	65868	76802	62363	64529	52842	85257	56552	51183	69684	79768	74465	46654	60209	56846	45304	64697	82909	104890	52170	44651	57613	96941	62603	54821	47995	75005	65291	62953
A0MZ66	42306.1	42328	37497	50916	55811	40585	49219.1	46416	42279.8	33451	39727.1	54986	48167	38949	59995	51129	142140	48422	47107	93622	45452.6	63211	77850	29717.1	92112	35581	53284	59376
A1L0T0	28106	73213	26101	34386	73381	56543	46289	76148	56616	80460	52911	71720	57549	34184	106350	72107	74512	61591	72862	52679	72780	54164	80177	29418	39277	58148	58539	23050
A1X283	50556	45071	62364	51931	46628	34271	144890	71508	93935	50639	123790	38914	55515.9	42004	47723	123530	49897	56908	43789	54209.2	49433	79748	43565	39502.8	54799	52197	61318	58828
A3KMH1	574590	588370	604890	1107900	796730	855560	604748	471750	587828	399400	532412	732781	1160200	507320	523250	625856	763910	640490	648750	757760	690980	606701	743420	428357	492390	716520	844880	630507
A5YKK6	32366	40105	36297	56000	46347	38620	33529	45481	37327	31525	25004	59849	54785	39692	33637	34117	36458	45271	44353	28670	27765	37546	32316	26420.1	41636	46981	82666	40398
A6NDG6	24724.8	20013	24896	26577	51296	26392	23136.4	31096	32352	33094	21846.4	29100	19199	20710	24627	23254	46839.6	19192	31396	39292	23342	28102.5	15518	19426.5	32945	27531	31894	29668
A6NHL2	232780	164170	222350	271470	222930	246120	303980	272130	130000	192340	355120	258010	297080	204400	288510	281370	375040	282220	231730	277770	259380	272760	219500	221870	222770	236180	241770	87869
A6NHR9	9621.3	11298	9069.9	31831.7	29976.8	19023	19282.9	7696.6	20418.7	17047	10821	28999	11341	14904	19267.4	29236	83019	9927.9	23810	19785	7705.4	19048.5	10115	17320	40048	18416	48925	50017
C4AMC7	26884	25376	17600	17958	27113	22527	20126.9	21805	24712	22829	20279	17801	23337	22145.5	19511.6	25872	22771.5	23877	23098	15476	19719.3	22894.6	20507	18387.5	30102	22865	23115	26140
P62308	239770	196470	232630	303110	240240	261470	216890	260980	100250	189270	186000	266930	313260	245890	239160	246070	383590	252030	257050	245840	251190	226620	202580	144080	167130	242990	354360	72409
B0I1T2	33763	38935	45678	22670	29930	42535	38874	25529	38312	64231	55045	52954	22439	120490	21639	63906	47156	22160	24405	15612	30513	22389	68873	31190.4	31074	30567	57991	22331
Q99613	133880	123780	135730	188290	171770	127430	155270	166650	152150	120150	131900	158340	152880	144210	147400	154190	258280	141940	238400	220320	133040	136370	167400	108810	185020	168530	205460	159570
E9PAV3	243080	304330	414780	459540	464590	313180	394670	425560	392480	329580	317340	394740	375980	320460	410170	448780	493520	297620	524280	542680	433610	342700	387600	320940	546540	400400	388130	290840
O00115	49757	93148	54204	53827	84776.7	46234	57526.4	56266	51288	60629.6	45366	54335	82428.1	78192	72508.7	53374	167380	52786	79842	83008	53368.7	73363	139920	46072.4	95247	75014.7	184540	50171
O00116	29586	30442	30789	70903	83526	72953	34511	61466	44105	39966	27817	83433	105090	44188	73287	58677	83558	65403	72781	197580	47921	38573	14773	15914	91707	49683	21242	62985
O00142	103820	71468	118520	35536	134040	129180	100160	49923	118300	87643	88414	78885	87747.1	84113	80756.9	63457	81688.1	95039	73945	117760	56248	151840	75870	68520	81112	77379	61876	86667
O00148	51183	57690	50981	77360	32632	26269	42444.2	73966	66317	43793	40768	98062	49191	51537	33890	52862.5	177910	65161	43485	47894	48940.3	55755.3	53138.4	32814.3	80390.4	54713	125610	87166
O00151	572810	485590	457750	367650	673530	679100	482500	739590	496020	434520	719020	393470	421020	460940	525710	534360	128920	433930	370190	599610	478690	371460	393110	453640	374800	513850	686110	509990
O00154	44564	66262	63220	73159	85852	70599	46590	77513	72361	64066	38777	126810	87943	63887	100980	87851	175140	116720	98199	162250	119690	84842	44928	77441	85926	90193	120000	80629
O00159	409380	392910	355410	269500	285530	312340	264630	205570	460970	525140	357220	166310	185280	309950	327970	233800	103100	382750	180100	97452	410610	394610	224610	519850	224170	288480	164730	327890
O00160	24229	29648	28740	41407	69029	15337	24779	28559	37493	22076	50085	43557	19253	64158	41574	52257	63253	19198	22800	27280	21102	38181	36516	24557	48335	18804	39075	109690
O00161	70011	57617	74316	82821	79824	91933	83004	64235	78004	56132	70749	70086	88394	109680	97548	89673	91478	103320	85658	71598	91807	74759	72611	58506	71317	55624	56900	103210
O00170	132450	120440	119650	126440	102430	165170	118600	87790	117186	128910	86030	87836	106860	163470	119520	117310	125320	205450	148590	166990	113980	120510	93989	80646	92409	102320	120230	106771
O00178	21488	29461	29095	24830	24929	19612	13562	20808	22701	30171	24505.2	27359	48074	30217	20615	28267.7	35526	18538	32005	15454	23848.3	27883.2	25665	18677.7	25693.5	21786	25660	27483
O00182	200430	102630	119710	94813	189690	153290	110290	119960	129770	124640	70363	142510	119940	137170	88088	117600	138492	81789	125660	60224	126450	80538	127550	122280	117710	146570	118650	135460
O00186	40707	56670	38973	35927.5	60354	59640	38087.4	44634	30847	56384	33406	35360	49652	53026	41942	31801	42695	60827	35612	55682	38900	30297	58463	30639	49799	37979	52844	41248
O00203	36650	43772	45007	33915	51499	38189	44282	40205	47073	35827	42816	54542	35032	50314	40074	46336	25291	35806	43874	38069	36683	41966	53643	30117	51252	34339	45637	56149
O00217	110680	108630	91663	66881	106160	72963	43933	107080	109970	90457	68509	68487	113530	75984	109680	69223	72052	87735	81003	92146	100110	102260	192360	75760	58581	98028	100860	58507
O00231	209610	201450	199290	286140	239900	191500	234480	275680	240980	168180	206550	271100	247860	240190	248640	232930	302460	226370	273940	379560	240970	208640	217210	171780	343120	247390	272810	235290
O00232	67507	75647	69398	88931	100320	51898	59979	102570	85392	71239	73150	121920	87947	77960	82567	82877	116850	87816	91265	146310	62603	87501	78687	44616	101220	96869	100350	99639
O00233	100870	98539	99743	74210	88260	89321	97097	108180	100110	83047	100560	89281	77752	86279	104440	97270	75698	82724	87571	76971	106300	90124	88613	93391	86011	87339	83311	101620
O00264	291840	404360	311640	300400	290600	210430	269730	180240	283310	264080	242940	311250	432430	237170	243890	271690	402540	272300	227920	172650	259780	297270	260360	268460	279180	196840	281720	209020
O00267	65325	113370	82039	218300	186490	84416	65710	102320	150780	115250	90301	290710	131420	81715	59101	87608	549280	158990	194830	72548	59291	82009	117070	73574.9	150170	177670	399650	245910
O00273	95995	73219	67653	66476	41473	82368	64166	154450	50595	66740	52325	63645	90703	75102	69871	73210	113060	104250	105990	25947	75959	89192	62963	43838	19507	77128	99228	49452
O00299	575110	716080	782150	950400	926340	789800	631790	994950	651900	664480	692830	854580	884340	1026800	676060	761910	938740	901350	937210	1127500	551410	558650	882810	591630	983900	1211500	1359100	1054400
O00303	181110	166440	212880	252610	226970	139920	185500	225710	230230	160800	188710	268270	218520	192790	188080	192090	351260	177940	319000	297410	162870	173570	215780	140060	233690	242190	314070	193250
O00330	21595.7	13831	19265	17989	21907	39363	23958	22614	29137.4	22211	10825	14629	28537.3	31249.6	19413	23578.6	19126	23578.4	26292	17216	22347.2	19026.8	67071	15437	20996.4	9664	17026	28588.6
O00391	51002	64058	35172	30060	85494	18592	57810	46232	47869	52822	116790	85697	149560	114090	73366	76951	123630	52860	176260	356760	60915	47645	85198	41630	22906	69097	19917	10911
O00408	472870	332762	363280	238950	115360	303350	527210	323986	366718	311908	402749	311640	279270	351950	276610	428940	393130	304479	307570	418740	301207	367640	331925	329383	341120	349420	308604	235990
O00410	64168	71258	75625	185660	93272	79971	86651	97264	85320	75300	73510	125850	138280	100510	86337	87837	181100	98295	113620	84729	84938	79878	73926	58386	181030	91096	212190	159360
O00422	32108.3	36929	21282	37866	34897	21559	33053.4	34945	29694	29531.8	30169	33956	44147	31861	29025.9	32483.4	44504	35474	27863	28871.8	15693	31557	33818.8	19370.6	27156	25391	32977	28106
O00423	117350	94396	60976	30093	18721	115710	40807	33803	125750	80857	47733	9137.6	35466	26679	49446	56058	43587.9	50781	25037	38340.9	73268	65668	28875	100570	20161	36218	8020.6	50289
O00425	21638	56826.3	34814	31555	77688.9	25919	50099.7	247910	40729	46765.4	41917.7	41196	125200	58824.6	60020.1	45125	84709	56496	86515	54801	29392	39418	77449.5	42026.1	182750	87457	33858	81588
O00429	48993	53996	47120	48779	59306	58398	53430	63691	58921	55077	52064	74004	69741	51821	60555	49292	78392	58185	73964	46043	57881	64346	62665	45520	64557	60809	58097	65654
O00442	34419	40061.7	37898	36639	38217	34544.7	24648	51020	42639	32769	28015	53420	29255	43940	44584	39088	70383	50783	47874	41664	35735	33234	58019	27564	37267	59552	59310	47192
O00461	75253	29251	41128	35402	53762	63530	63854	112710	47781	36635	39648	65320	75099	40136	62399	59783	54901	83434	50718	113530	87863	69323	59038	35545	45650	21948	45637	53869
O00468	163740	134070	71265	52757	28357	55875	64092	66574	88995	89389	72486	118280	93721	70133	32101	34096	106420	147200	56534	131250	31107	204350	37416	70619	61705	127050	84260	79782
O00469	905595	492890	1.05337e+06	512880	224960	808633	1164500	355320	1993500	684472	504800	2574800	912270	1715300	689771	898200	1095100	203910	430170	845760	637257	583580	695513	741164	559880	459220	739940	692930
O00483	192870	132970	230530	112290	183140	249323	182490	203260	188460	173364	160960	179510	169910	204936	240360	138330	88945	130490	280460	181548	273120	169803	481350	183350	154530	175490	115440	160790
O00487	108500	93921	112320	139630	143050	87867	114470	144800	117350	106330	109160	151300	145540	116950	133980	120670	174420	121590	133890	218650	119500	124170	115250	80393	180340	121510	142350	139280
O00505	83639	115170	75807	108340	94324	101870	94379	92489	87692	95328	78027	136880	155900	79572	91174	100790	87857	113380	97631	80425	103570	88710	95552	78289	111480	108000	178110	112880
O00515	56608	56081	30545	34531	46045	55161	42850.9	64471	27576	24328	11769	28014	129330	138720	79021	26761	66767	92517	60814	129050	40711	23194	77487	19797	31213	111040	90614	16986
O00534	96297	63887	64110	31157	85192	65707	81576	54089	58501	71847	68171	16654	82177	100510	83512	104170	46764	54940	48007	49707.8	75406	68746	71740	34414	51899	62729	20308	48015
O00541	17279	12112	22206	41218	33824	14605	27571.1	59653	14938	14209	9303.8	46477	51058	15657	27441	26855	60399	31060	38752	43762	23847	25753	20884	18171.8	32862	28958	47914	37078
O00560	117710	79394	106080	102520	496800	159480	114180	80740	151870	114770	122140	68055	436350	81945	102170	136380	129780	98576	174190	116250	124982	143954	77056	102085	187580	102540	77388	174670
O00567	179540	150410	171950	201500	250220	376400	195660	253350	195250	214930	166770	276340	257750	208390	197300	221040	386180	190630	223700	146160	168420	183200	197110	123720	219440	188770	295380	260990
O00571	273070	222080	253420	411240	326270	193050	295430	322050	290960	242570	256130	380130	330280	230690	303750	351730	353470	275380	325570	341720	307110	269470	275240	230550	425200	316410	273560	296860
O00584	39498	41646	47560	19472	74714	62038.3	50859	17786	37505	90196	23663	55515	171190	52586	33555	62348	29479	34652	63778	33047	38813	30113	62091	88017	71593	49403.9	26201	57561.4
O00743	24470	32606	24144	41767	29683	31171	31140	25813	30910.5	35771	22350	39538	29761	35752	28609	26392	46614	47941	44715	35836	45841	19890	36098	22626	22104	29960	48380	33932.6
O00754	92072	40058	52447	54536	86414	52658	74539	62232	97067	51525	58233	65106	51073	92556	70993	84305	82333	56452	52133	67018	54210	64630	62564	33363	76627	70900	82919	98066
O00764	147790	207680	146380	144080	142690	196260	186720	160850	164890	159760	153050	237610	178240	234310	206850	179760	299180	257560	251550	193860	132150	174870	199650	113780	140470	197990	488320	207300
O14498	52455.1	36926	55243	15948	63655.5	83381.4	83060	27410	63090	26622	21856	176720	219580	84513	55531.5	43257	133863	89963	71528	80641.5	15150	69250	77354	40311	54346	23143	49007	38748
O14558	3254300	1027700	2420400	1361700	545750	1384500	1578500	973600	886290	1985700	2141100	159280	289050	1237000	2774900	1629900	318999	682200	879580	64874	4085500	2228300	1368800	3236300	212290	707210	226070	812960
O14579	64996	80289	69924	86757	106970	54147	84322	103800	66096	64199	87700	118430	79244	101180	103870	96549	104530	98438	129760	134940	72854	67295	110480	42659	83939	69703	109090	99026
O14602	79821	90442	157060	138500	150060	108110	111850	173640	132649	126850	98971	201360	211050	148110	161940	130640	139360	80457	125310	133410	112280	142160	88796	85878.8	119550	87440	111750	126990
O14617	33938	42518	40858	35290	51905	37406	42975	44396	45181	35317	36427	55307	37773	41615	44450	52760	26029	35703	48619	38174	38924	49539	57504	28125	51883	35010	48399	55369
O14618	66524	49618	73468	66663	66116	75761	54335.9	70833.8	74586.5	62328.8	64135	58596	61445	64743.6	74611	63378.2	102039	90118	75808	63235	76151	57897	40037	47637	76435.3	68535	77135	83845
O14639	104900	66948	70326	30239	55455	112560	72533.3	50507	47036	44808	54482	21137	27391	60326	36140	64441.4	39467.1	68250	30167	27642	91369	49995	41370	49614.8	23889	69798	47961	40771
O14672	40246	89625	37107	62340	82508	84902	59052	83801	62813	50686	56465	60837	116580	133230	63132	48260	102740	67797	81868	161740	70695	61237	89659	35102	45266	67187	68499	51149
O14735	51881	61753	69682	52124	61966	74184	60924	49060	29181	54776	70102	53078	57837	90283	51827	53428	59154	60450	77603	28655	59327	74262	90202	50371	33380	30176	60345	55450.7
O14737	99905	98749	103520	143510	98064	70032	73353	75256	126130	83192	90312	163090	90051	76215	107930	94845	290260	101170	93007	40428	99215	67727	102250	103680	213230	198340	129010	118320
O14744	36699	42899	37119	43648	54511	36120	45776	88121	45600	36285	41095	54773	45343	44347	48990	48673	79610	63416	59885	77603	44220	41091	43028	30698	52264	58570	55259	60341
O14745	141930	144520	165450	121250	156190	103660	133358	186920	132990	141020	46029	117030	139050	128260	287820	125360	79238	140800	173510	197390	113430	65468	228560	78346	187950	318820	161710	133710
O14773	669850	467360	530770	370580	594020	518300	667570	511750	281070	550720	537250	458420	589900	668130	632960	796310	249640	603820	539700	779670	333910	420320	629530	321610	319720	498590	592080	162110
O14776	73510	64277	70187	67832	80013	84337	59464	98939	86826	71180	57790	72871	95983	61836	79975	77292	118580	72850	85313	75526	51222	85127	69658	44627	84046	79855	88168	78452
O14818	242820	306020	325550	311840	305220	232180	265230	399190	379400	267760	266660	400010	293070	328020	332850	277870	367310	359050	373070	507430	242020	261220	360240	228630	446420	388740	437330	372190
O14828	91922	106310	103610	159850	167270	145490	101462	157970	153720	93001	96762	123560	101120	109190	117280	124730	201780	138730	163050	136260	107670	143190	95597	74239	114360	114700	141080	133530
O14841	25377	106230	13414	37165	54435	107200	17562	76218	12042	69043	49383.9	10541	68444	42429	79415	45861	45161	105910	39071	245310	72208	56447	113420	35756	114160	39496	124040	30776
O14880	363750	378550	428230	160290	612090	800020	487470	1171500	606330	621830	317170	438430	684230	521540	595510	394740	583820	750540	597310	298140	510000	624190	411700	472140	281150	449490	402690	829800
O14907	248380	207940	234338	45982	222884	253500	257070	144720	311940	190510	243931	227780	228670	234019	214790	188710	23829	181400	213093	225840	192540	311960	239390	230430	203318	259700	180740	221250
O14908	43617	55867	39805	66509	80014	47220	46291	40172	48171	37489	34734	35235	93750	52703	31538	43146	72810	52826	72857	66965	55263	54513	82279	45138	58553	83756	94042	78456
O14920	216145	221970	230217	261540	306270	218210	245390	185660	311630	228620	232083	225904	100710	199544	209558	215201	181980	174560	179701	171608	348240	216760	157610	238023	169790	191540	180628	235330
O14936	62433	61805	56691	13793	81104	42638	38721	67975	43630.5	21288	16662	35196	145000	55784	61497	22888	13587	51030	34721	138570	27429	23742	55488	31126	34796	51480.9	25264	48557
O14949	85161	70156	94052	64463	101510	179640	91294	69125	58249.5	60363	45449	62366	141070	134860	133640	63452	81753	79841	137680	50172	113140	94403	201990	76285	61927	63159	80846	63346
P19105	1040100	1029600	1475300	934910	1306900	902570	1328300	882680	1507400	1156400	1282300	1174400	1033800	1127100	968890	1101700	758180	1246500	1023200	1164100	1014800	1373800	935190	1211800	1484700	1155800	1444100	1592900
O14964	90347	93965	84802	75261	106350	84527	83387	81276	121640	95524	84394	93843	86532	87308	66085	78037	86907	85980	75811	65365	67087	89494	113970	94439	136940	92912	103510	113940
O14972	27390	17112.9	14416	16534.2	11297	19685	6553.8	5635.2	13977	14531	21931	11142	18737.9	22546	17643.4	10947	19724	13805	13359	21933.8	12911	11697	15035	18073.2	8412.1	13753	6773.4	19986
O14974	186200	162800	141210	190220	110200	158900	168120	103250	266830	181920	183050	74854	79185	105670	176310	126860	28670	151730	72301	39406	224180	174130	91692	264720	118750	190410	74695	154880
O14976	47289	52181	49539	76432.5	100240	54769	52161.4	82351	90622	52590	49551.1	60673	50646	60646	85330	53837	115546	78684	61822	75740	32943	65549.9	81690	38763.6	81599	61101	153380	33047
O14979	260440	295270	358690	523490	423100	247950	335740	254240	340280	340000	318230	411960	354540	315350	330500	374600	439460	255120	311890	289650	265050	402440	350660	188670	431460	406370	399360	398550
O14980	135440	127700	133790	229620	155890	129160	122180	174580	160990	143140	124600	254630	193650	138430	129500	142090	384800	172280	181970	237980	123210	132920	129330	95640	177530	158270	246420	202510
O15027	57413.9	26661	61043.4	42155	131440	41809	60915	60305	68375	56199	37635	67494	72772	63523	100240	69662	65551	58290	77416	46358	56894.7	54270	64414	42666.9	54072	57333	102140	74956.7
O15031	83163	92488	65936	50512	75354	70272	51688	52836	67509	49843	50993	65032	57996	83639	31524	38779	55797	83757	76663	54364	42348	55612	75304	44385.4	68360	73964	84372	56550
O15042	46936	28979	32684	62738	32942	40416	28511	53781	38277.7	30286	16229	51266	52351	40040	41061	41646	75655	45844	43469	32409	41227	41746	36424	23168.5	17332	42860	57173	18365
O15061	1488100	582670	509210	1114100	155960	586610	470780	473280	1126400	933780	751930	4918.6	10805	244020	1267200	647630	6628.4	683970	236150	5800.7	2072700	559110	254000	2037800	114270	956810	79529	731130
O15067	138210	123070	166630	252250	197820	110850	167950	298600	174290	119750	155180	262240	138350	151530	176200	155320	321060	192330	172880	179710	94212	94194	197150	95936	248160	311410	183610	282280
O15075	147210	172900	67710	106710	111790	104156	100440	113730	144020	131050	161420	109176	81999	114189	83917	224160	109864	99661	109043	79037.9	114950	167100	108130	76886	109300	84895	109760	120970
O15127	165030	103930	95588	98493	162830	116510	103430	138400	74671	110390	110600	136480	136750	198660	144280	136660	124510	157970	118850	75918	112850	125950	143920	66709	88316	106250	147370	118493
O15143	314440	267320	369240	268150	365270	369040	423760	315980	178430	355040	326770	381680	388500	518710	336920	387470	309170	359390	328340	356880	319290	324110	341130	190730	351290	259780	429040	280650
O15144	370160	347130	365740	419370	321930	452290	417770	388060	152450	356640	392760	424650	461450	584220	396080	369400	402140	423490	386000	328870	404250	387700	460790	277010	196700	295390	538720	285050
O15145	357420	432110	410680	358840	391040	409730	335740	305530	520600	407020	423550	412390	451500	514350	358200	364890	289050	374330	332850	343230	363210	390410	408890	329320	477230	392440	470350	549250
O15160	19662.4	18511	15915	46630	36453	14593	20180.8	39007	23048.7	20236.4	13133	27737	33608	15417	14333	15563	37558	18399	36470	33816	11502	21997.9	12809	17560.9	28750.9	25990	63674	24086.5
O15162	63431	42409	41752	49114	93194	51662	40159	36474	40258	48666	33877	30709	77291	34633	44536	62017	14783	59777	56965	86203	47089.6	45991	43434	38104.8	33921	70848	72928	52180.4
O15173	342030	356760	406890	223300	355210	278830	409760	274770	447080	297100	430410	233380	278410	323960	322520	362140	282950	239260	308220	243050	347140	363430	385290	368840	373890	300280	283680	332750
O15212	113810	120550	137330	155070	151240	111940	115830	173490	173750	132440	102320	163110	136000	103170	106270	107910	214440	161780	138470	196770	119000	119000	106860	116380	172110	170060	172090	201680
O15230	695520	605830	329690	450730	233140	462240	349140	298890	476870	1082100	700200	259830	121550	279570	332870	325690	82674	1064200	202390	31286	298460	1101500	207090	931120	216150	448850	134090	482880
O15247	73819	59808	79818	24412	36430	64276	15077	34156	43591	68992	60099	30306	35577	61832	32951	68790	31287.4	23581	26352	29681	48252	60960	53388	37433.6	41719.1	25410	39949	46138.4
O15258	71002	52706	58160	86697	66676	56927	77453	89676	59402.2	55914	60665	74111	100170	93838	85976	74593	112970	80809	128640	88818	28502	68205.9	77960	45721.5	11299	59500	83759	69215.4
O15260	82635	74239	101210	85503	116840	54846	162630	119990	93596	79114	122530	205550	166340	129880	108180	116200	131790	90823	125470	126650	94567	93656	138750	57940	86055	101280	119290	115690
O15294	228960	233539	190850	281800	395130	232481	306615	292740	250046	247310	227275	468440	459620	306550	284750	277120	676900	204050	356710	396440	243751	247280	262680	161210	122020	286280	415070	312115
O15305	39146	37542	42624	48021.9	116580	59250	53450	50108	46818	37119	47632	49182	52722	67628	87193	65294	75868	56287	60293	64032.2	67679	52157	55699	39982.2	61531	37879	44055	55698
O15347	63052	113210	38869	370140	148180	102282	93910	190510	109040	49998	86102	318340	199020	38529	114186	74830	766320	114700	94735	302240	90345.9	131330	104850	64751	403570	95026	288870	80376
O15355	33093.3	29667	23729	39948	32877	30763	25452	106480	34406.3	25393	28018	72130	47741	26538	32871	36206	55870	24856	24116	89048	19845	29535	20308	15323	48366	40845	62548	34468
O15371	117270	94988	99908	119360	122870	97560	102360	144370	44252	104350	105880	128330	127940	104050	96106	111220	192620	113830	163950	142730	89834	108230	114480	70172	121970	125630	175960	70546
O15372	39489	24263	52500	95868	92577	49756	38622	95849	35922	45261	51735	75215	47581	69404	60145	53273	98194	45082	112160	91107	56067	38693	65710	43826	79098	48896	106670	60517
O15382	76685	79666	85368	41532	56252	108660	35195	73181	23219	53725	19458	73297	37597	67774	69451	24061	45714	63771	126880	58690	53201	38738	296280	42282	16854	34117	64761	22951
O15400	150440	151880	201760	123200	195680	141390	111090	115150	220640	165350	139970	137690	168620	151270	134370	148480	102410	127100	120990	64558	144560	188350	163790	107140	158600	155060	123220	146170
O15460	39457.5	19954	42114.2	59015	61521.6	59116.4	85653	30264	50667.2	17166	41158	178680	47930	48392.2	46860.2	53488	146000	26485	26370	63333	45432.6	39032	39494	36179.6	57163	33069	50016	54294.9
O15484	28341	26502	19783	28913.3	31002.7	66119	28449.7	56905	32536.6	24728	25024.3	25216.7	21403	25918	27534	27979.9	27612.5	12527	38878	38755	23212	25478.8	18453	21042.9	31559.9	26639	22316	30140.4
O15498	40066	43484	43143	62707	66781	82178	59608	73270	81738	42001	47004	48736	74367	57551	46850	38206	96054	85092	76968	81826	55821	60305	82471	34050	81882	68482	81846	161410
O15511	147450	137350	192520	123980	209820	199160	196040	152910	160890	171520	206860	153390	153480	173990	155810	190910	133720	169400	146590	153573	191720	177950	185590	138660	196630	158790	193940	187150
O15533	185190	72515	147150	317700	103980	364790	111090	170110	165150	87915	103150	193000	111630	179850	134070	147220	152970	130260	189330	136710	135330	85051	136200	88040	55501	473060	294210	175040
O15551	70103.9	49060	58498	96266	201330	128430	56694.9	74254	12175	54208.7	47519	54821	379870	80608.1	50382	67264.3	164260	144220	67638	199700	32138	32251	101391	55018.1	51597	46850	166230	62970.1
O43143	138180	109270	144620	185120	204960	115190	128060	148780	149560	134160	119480	173810	179400	157590	172410	163950	359870	208180	198670	212940	148510	183230	160210	95920	169510	177300	221980	209480
O43169	198980	238350	269750	311790	214170	442620	252470	226380	196468	222280	241030	444900	473680	331290	308310	199060	193830	339760	1101900	285250	314880	218060	222000	156940	130290	194200	353170	276595
O43172	44861	46232	48504	93779	91757	62262	45823	61660	65094	37796	46811	92946	86228	44141	50579	57260	132070	41747	68261	81206	36234	64734	57556	25548	78582	76103	103800	70418
O43175	47880	91319	78649	59269	59389	22427	108710	120990	89018	83403	81189	123320	28149	58286	171600	59132	180470	93600	60910	13786	92252	60637	174610	100170	169310	107400	57220	163290
O43181	61899	61639	60323	46599.9	39828	53134	30349	68359	43322.7	36016	33505	27386	66984	130440	61005	44515	57383.2	30363	65792	21732	87829	75132	180280	45616	44754.3	48637.8	43332	53987.8
O43237	134920	137860	153980	164470	150870	165720	212900	132940	207530	149340	185090	147160	148830	144420	179130	188550	123480	150590	163780	151140	214530	163050	133820	178520	177490	154480	112380	145330
O43242	80219	82080	77563	106720	90474	66019	90669	117400	97733	76689	81014	102300	98492	88733	101410	91087	133130	82557	104000	204710	76735	88116	93731	60608	117020	96802	112130	112110
O43252	41128	44225	35047	85591	82287	43686	76217	60043	53673.8	26692	57103	99304	51612	101050	66070	46370	163760	42465	95108	86178	49122	64385	89266	33553.7	27926	55269	75717	86221
O43290	124880	125030	117050	149020	197840	169940	107210	144390	157660	119940	121390	161450	164320	126790	130230	174990	218460	140910	164400	150500	108310	178670	157140	91822.8	181850	190550	253560	187660
O43294	207430	341470	303080	209670	170150	168870	199790	118990	321650	556580	230100	124300	96079	200450	177890	152110	7744.4	382920	135720	55593	305480	516910	108370	426730	160200	229640	103800	263130
O43301	106850	105850	132180	20658	37493	70111	49696	43372	114280	103260	60571	75667	51649	72861	25390	37322	52545	33780	24116	51238.4	43055	100910	24380	81492	99926	28102	23295	49807
O43324	45994	47013	49614	89617	88788	64713	44299	86280	59055	54417	73765	97881	75267	82070	95728	38866	110000	74859	121960	125490	103160	54728	103460	109490	102150	50653	95879	94866
O43390	480170	558420	582870	593680	730610	567150	530970	728890	551730	537950	488680	732590	756030	499030	549610	568360	1275000	621480	556430	529430	511270	564910	531010	315200	572900	560200	642560	588920
O43395	448110	325380	266990	577150	424890	429370	387760	372250	137630	307090	310990	416790	989860	608010	421590	338300	612050	434520	601460	613060	415385	386770	538460	301839	645120	723130	652200	584780
O43396	95122	96182	82974	87842	117790	63273	100260	86040	113160	93048	98493	70839	65580	100300	118110	107550	85553	87847	86272	306170	90964	93186	127210	100160	169670	124800	72377	120950
O43399	225840	317830	410080	314070	387640	362860	355750	321740	368560	332340	367770	338640	324330	277020	304990	370640	326280	427340	424810	512970	332260	445190	319560	306730	423930	364160	358540	360960
O43447	59111.7	49093	70938	95083	65264	61863	73905	59158	116750	73199	74730	98261	57065	63789	74771	63233	100960	58899	45246	70479	68198	87983	65564	47123.7	94425	69313	149360	53833
O43464	37975	37045	57117	32281	61464	55851	46195.7	46670	56498	49477	29460	33208	39809	47776	40445	34114	42426	40040	63872	70475	50000.4	57710	60384	41083	59896	49433	35907	36749
O43488	239270	329270	297170	175740	244160	458900	281060	258770	237130	263000	233430	194310	318620	308490	321590	268180	242420	358260	278650	224540	289900	220940	325420	316230	212850	186070	184630	198480
O43491	289470	241550	226950	96909	174020	203770	180700	117700	198730	226000	134260	131230	152450	205310	152020	120000	33094	141380	88257	92597	151510	168620	140390	152010	167280	112200	126880	166960
O43504	38629.3	60062	55592	16013	44249.1	40886.4	22286	44058	43108.5	44209	32489	41122	37865	54647	30091	36113.3	26717	41140	43495	29835	35025	36592.8	60544	31361	15787	29563	54124	43721.8
O43516	65760.4	47242	77683	32725	74500	56620	58001	33067	118110	74848	73884	47299	49353.7	74200	60579	91816	59143.9	49234.4	48616	49867.2	54147.1	49114	33086	43971.1	83213	47679	48804	79153
O43583	46318	56200	52853	49959	58167	56779	50644	64382	59111	48567	55515	63622	50205	44720	63597	52441	65513	49269	63570	49196	55892	52935.5	60306	56355	73565	56192	48234	58243
O43592	35711.3	20255	28097	35915	37849	18017	39506	42892	32907	20860	26905	122120	41196	28755	30305	46922	151380	31660	38156	25271	34304	26578	33679	19600.5	44544	35566	91070	44145
O43598	90896	173900	144320	126790	79182	108220	74037	162640	108900	103480	78506	76159	155000	137170	185240	91831	91738	115370	105840	63599	130710	100290	99116	95835	76408	92399	103900	69159
O43615	18636	52133	49981	37450	67614	93103	38795	68691	53610	40309	27278	62690	94989	31528	61475	28686	85619	40965	59818	57478	42883	29311	77981	51336	81251	59883	101770	62003
O43633	104380	113100	111810	78952	120590	96040	71139	63242	81860	84941	68597	66106	85377	61790	85451	96075	54923	92156	76977	78698.3	121500	81782.2	77843	89347	82969.4	112540	69769	76244
O43670	60693	70502	71631	136510	94851	103230	75096	112310	73049.9	70662	57494	89841	83315	78994	83610	111030	90742	83651	104190	74169	102340	67197	63536	49824	96293	82947	109420	87388.7
O43676	56870	62329	68910	35463	60017	68766.1	47543	62321	69132	56858	40563	58232	86429	83506	82468	45364	61435	46156	52644	78797	69480.4	69218	147380	57401	58513	60746	40431	57950.7
O43678	129620	134600	137000	81101	132810	107370	85809	109070	141190	94641	98279	84486	124270	163650	146530	111440	68188	84349	99813	71805	134560	109320	245590	163970	91224	108520	90954	73751
O43681	206670	253950	219850	184980	230680	207900	220510	194200	250840	238680	246220	195520	191420	202600	183300	182030	218080	203580	180880	163280	213290	237860	222360	221890	178820	164180	180020	207950
O43684	114990	118080	126730	192780	181250	130160	108670	151500	100200	112300	105480	144860	155990	104930	121290	139610	196410	113860	162450	131040	135050	104310	124320	72831	189770	153370	162320	128740
O43707	3026900	2358800	2928900	3269800	2373700	2242900	2375100	1978700	2539000	3297600	2895700	2190400	2343000	2887200	2558900	1852200	7251700	2964300	2459600	1482900	2965100	3010700	2136900	3164500	1863800	3062100	3760600	3015200
O43719	35132	69900	43227	60213	65459	48250.4	50942.2	62678	58820	55020.8	52348.5	58462.6	51190	34986	36508	62392.8	29130	57745	50758	39306	33813	79902	44291	35801.3	60860	49773	112240	52007
O43747	105130	95092	88450	113330	102640	143040	86145	116000	115520	83647	85796	111710	147420	157880	126300	101750	118180	143780	180870	211990	101870	91751	200080	42806	122450	117250	121230	105870
O43760	126300	146928	137430	66169	369300	151970	110010	164730	77249	63152	121534	63701	238610	211640	216950	132230	182320	178260	252140	215890	179100	170900	185620	65818	165720	210110	166370	186920
O43765	17678	23851.9	24350.9	41638	37494.6	18478	29307	32561	25748	19342	20782	40529	29590	13146	37290	31854	49830	22100	28594	35201	23638	21143	27836.3	19163	52666	28508	37825	33092.3
O43768	52503	73617	73489	59569	57798	39775	65397	92485	79500	66455	67659	74430	37347	67938	84931	61512	51818	61474	60230	39241	67619	66142	65444	57883	160450	65875	60528	81645
O43772	28814	30528.4	28172.8	26512.4	39083	20420	28826.2	37269	49802	23897	18015	9758.3	58201	43168	34529	34969.5	33954.2	20121	21741	33051	17217	29913	66789	20884.3	19476	30944	23291	47727
O43776	155420	129730	137060	166630	189540	156390	185000	224970	156330	148160	155290	157280	153690	163120	203910	179220	232780	163140	188340	436190	153850	161410	214630	159670	368420	192500	140690	185980
O43795	66596	49267	25398	58119	119520	68834	74715	55294	62056	33698	78282	71745	54284	52401	49683	84262	107000	51986	61476	218840	33286	91269	38567	63451	121380	46514	129700	74960
O43809	93935	103180	115140	125580	132570	131020	91406	111800	112230	90605	86084	126630	120920	108020	115300	118070	166190	122100	124460	102790	111270	100830	100620	63117	128470	122790	147970	118550
O43813	122950	108140	112860	92960	116750	145450	114920	91383	155900	114560	109740	112820	110620	115160	121630	98479	125480	116630	89940	105690	133560	122870	123970	151770	141830	106480	114680	137330
O43818	11970	11942	23356.2	27415	17672	8981.6	16206	58671	22890.3	20014.8	15397.1	55564	28544	20788.4	22921.4	11393	107520	33070.6	10464	60774	14305	12318	17355	19189.9	18825	9580.4	76923	30358.6
O43837	65538	60302	61241	84066	61323	198010	72123	81593	66889.9	56862	48240	98674	180560	79886	100930	69004	75228	98567	134900	88454	77860	76980	105000	54825	42928	44851	80842	83083.2
O43852	135960	175790	172600	153150	177870	145580	229450	180220	316530	181060	185740	250760	189430	179640	207270	259900	179920	213350	184140	295860	223870	240900	201860	176670	231220	156970	217850	300290
O43865	104470	120360	116090	19517	129230	87270	103010	137350	95110	136000	66550	60258	64597	129800	135040	73262	49585	92766	107780	125340	126050	67239	260000	82439	81141	65189	50952	72013
O43866	115440	41586	48932	45318	45753.5	50042.4	161660	42809	65705	48945.5	36060	19461	47738	32517	49065.2	114940	56459.6	20481	40847	69926	54659.9	29319	43442	48663.6	56336	38480.3	31547	47922.7
O43920	47303	42580	55155	28425	61891	39559	54812	76511	41677	70243	44727	31271	73488	63145	70507	53826	35849	46800	46742	34868	61963	61917	132340	61035	40135	48873	35885	39821
O60216	42315	43453	62905	53638	71556	65255	53061	46125	48835	43267	37681	53834	65491	50036	46315	55024	65511	62405	55778	49772	48475	43069	53054	35293.7	88217	48472	92719	46785
O60218	122900	1356600	293520	18515	310340	125960	30826	5821000	79326	449950	510140	11507	20207	807680	315170	72850	21380	540350	2416300	478630	292350	37336	656410	411200	39770	37413	27123	525270
O60220	173370	116770	133140	172258	193910	220260	117300	170330	154800	145910	91352	118470	368190	130050	128820	122220	292610	122920	149820	249430	124500	172630	236660	107330	194410	140850	194350	125420
O60234	58955	100770	109510	74883	127110	94221	79359	77564	67243	140600	141630	74179	96125.1	138880	105380	153220	138390	55316	95977.2	135577	83352	70781	118650	71203.3	123500	80458	87321	165000
O60237	134440	104410	98297	90174	49435	89878	32681	53558	162970	117590	104110	38043.1	32843.1	47389	108740	68060	38867.4	76641	17254	29356.8	150860	39363	30276	291040	60185.5	48335	36618.5	97603
O60240	206649	76686	30331	165414	24155	27547	186480	34919	619200	65702	548420	154460	621500	6423.6	33592	23150	133374	35637	7885.7	101725	54700	218370	18583	866120	24953	40591	107060	108800
O60256	32452	41386	35843	33685	50990	19107	27476	34400	46085	41365	40393	50756	38906	42170	39330	21408	53012	33778	23645	26822	22795	31999	38209	31219	60134	32030	44836	62068
O60264	79897	37867	64390	74799	103450	36168	42801	60588	78109	64961	53731.4	69607	98112	50836	60152	64798	171430	69526	65999	90457	57191	58107	67145	68819	93037	83212	169080	100300
O60271	29680	45076	37748	33450	29348	21369	17934	48033	28488	32073	24119	31532	39067	26122	23176	40135	20629	27216	34004	35487.5	14984	37210	25256	19039	31280	38436	54966	33907
O60313	68612	61252	44271	39009	42868	83540	25968	58008	56328	72071	29971	40568	65269	61168	40549	36117	40672	81498	85900	58002	54180	41947	70220	41524	40690	39290	45763	26176
O60341	19140	11245	13791	39949	11650	22275.6	20039	31763	22548.8	15127	16334.4	43983	44447	11433	14580	11710	101780	33505	24941	22831	20041.9	22435.8	18978	18184.9	13226	24592	48455	25825.5
O60437	49525	722200	28698	546110	48965	1582200	227421	32767	300792	53999	29792	162260	171760	365200	77320	40028	205380	863760	918830	712930	38594	278640	192510	275322	73474	2749700	328630	25488
O60443	22084.4	10488	21120	4687	22575.5	24102	15151	24063.3	25596.1	19150	19758.8	37483	20947.1	23260.6	23707.6	19737	27661	46679	21775	39390.3	21804.9	20526	19264	19931.2	29897	32314	16625	56056
O60493	165660	157470	187450	110530	144190	123630	196450	147310	239760	161830	186280	126720	140750	118670	155260	228480	99488	153420	111490	131990	163930	155340	143950	156340	148580	129990	127760	212540
O60502	27415.1	23573	34493	41794	35108	27449	27336.2	31383	42504	29438	21905	57939	24264	28480	33539	29217.8	64673	31150	37542.6	25337	30800	29178.5	32079.4	21422.7	41611	39930	37802	33881
O60504	60237	65958	101250	37551	47622	51022	77161	32237	66084	84528	79571	64154	40602	71843	36386	45219	16862	75272	47962	33473.7	51847	89188	36201	71018	46757	34515	32162	64554
O60506	333250	296330	368600	518660	289080	284410	304480	523950	446930	377350	335540	537560	398000	317750	372540	398690	585340	430170	369290	387530	340960	358310	355800	261230	513770	440060	634910	435480
O60547	402710	330710	289350	45035	547000	181840	127330	176800	189330	65362	185640	192510	284910	492410	382320	286170	124110	254420	169880	134000	345170	41288	395240	412960	248890	73083	190690	192721
O60565	124953	90911	246500	58268	178070	86394	102150	57940.1	127176	119800	133380	55721	81769.6	65340	68015.4	40145	56191.3	118180	58753	66225.4	80008	169670	20788	98576.1	33631	65072	62450	86082.4
O60568	46399	60493	46697	70723	93412	103070	104740	65212	110020	67701	71406	122910	111820	66242	86971	117630	97961	114170	89304	211160	76160	83906	133530	38666	85430	52215	226630	82526
O60610	16114	52237	28371	24758	47098	31284	16630	128710	20043	28792	18026	38622	50801	52237	41616	35218	52079	34418	55100	106120	54207	36268	71023	32455	58648	58769	24902	61347
O60645	27662	19771	16788	20981	24189	20724	23909	22712	28150	20572	22431	18688	31142	29893	17905	21739	22257	27966	23420	25369	18137	22868	27723	15609.3	19783	23646	29363	23628
O60664	190320	171490	170890	212470	151830	144030	260760	251640	216150	181490	247940	219430	197010	185500	230850	243620	132510	187590	158030	67935	182220	202900	154480	161890	264300	201520	229250	182340
O60684	87391	86412	81376	80854	87095	72911.1	57839	64255	92590	88217	75018.2	87509	56304	69303	74290.5	72886	130540	75417	97647	71736	70602	77098.3	82574	60419.3	61544	87808	49057	108280
O60701	121890	180410	212700	153820	217760	102610	196360	364640	158650	123030	205810	185150	204030	231920	299320	228390	258490	293290	666210	599670	116930	142840	160460	133140	671630	167340	328080	317240
O60716	163250	218380	171470	188790	253380	323850	181420	232160	98961	141130	161800	208510	359360	302020	212070	120310	382420	241550	292730	304250	205930	175070	338390	135040	181400	291600	230950	166730
O60749	167700	157930	183220	121500	148460	142570	189750	151370	215060	167560	188750	161600	138920	156800	133780	181500	97781	136320	161750	92214	125890	146030	171330	139660	177010	144740	146650	197800
O60762	54381	60138	69877	50401	118870	62976	76706	59635	68375	51196	69973	91277	86268	60855	73723	76619	103460	72004	61365	90435	53676	74746	88518	52594	80701	62375	73130	86033
O60763	128260	139630	125580	117810	165470	103900	164430	180960	167330	113630	146930	152350	139450	172260	201190	149020	200980	146830	170380	163990	121310	157630	183780	128050	203960	163880	181550	186540
O60784	76957	74134	75751	84756	83557	42614	105560	81914	71676	90313	118700	86624	104000	75939	67412	120260	66882	127490	109230	71949	59871	73603	98580	45850	111160	81983	101050	76008
O60825	26019	39882	16085	28885	28404	90390	38388.5	31236	44900.6	43465	27685	22629	102620	55832	83463	21237	42344	59153	40182	103400	85243	18915	47066	39278	47677.1	28086	46949	23644
O60826	26338	14166	14586	14363	14573	17828	18459.4	12752	24145.7	15839	16620	14771	10235	15268	18741.2	14366	19371	13294	15347	24864	16982	18375	20449	18754.6	12542	15254	22216.3	24172
O60832	83261	70868	72734	103150	141850	69636	64831	155750	74096	92705	48630	130790	172940	73161	90093	93487	220830	79867	107310	86002	75835	81114	82662	31941	95615	70872	159430	105140
O60841	32476	35269	17608	84074	47110	43923	34230	50677	23161	40022	30054	84274	64149	43114	15700	47464	123620	43846	107000	92319	22627	23119	48525	31280	77472	73829	155860	84133
O60869	94759	100430	113440	133480	127280	100150	98111	114550	104260	80889	94402	113000	142360	96583	107700	127050	100040	101630	112520	129610	118420	74235	107880	70055	113550	112100	116200	111080
O60884	62055	86954	86332	86154	67982	94327	80379	83952	74274	76542	70729	101470	96646	99058	91712	80677	74176	69088	98408	92770	91958	81481	70115	94756	93774	79599	81002	106050
O75083	501890	639000	560320	561530	479880	443610	533460	349020	626450	823970	616230	472360	583210	578000	533060	467250	506960	757030	530940	456470	581490	661140	510340	564510	548490	489350	489730	683520
O75112	192510	128910	77858	88552	61242.4	159460	70806	35016	232610	116770	80182	47933.5	48309.8	30980	140510	33503	59400.3	89994	46186	39324.9	376220	127220	67193.7	279780	68278.5	135930	46569.1	66906
O75116	82344	84668	84469	65527	73921	72715	73250	75539	72571	88695	85819	84407	93366	69160	64802	73856	76340	78809	52077	82803	63621	72506	65215	50909	101450	88105	72202	83534
O75131	230230	261410	186010	227440	206250	196750	218050	158160	216580	212480	212030	171220	258020	199080	212740	203650	288420	196130	225440	370720	223290	181400	103050	180470	293760	258800	225120	215470
O75146	15664	90142	19552	17048	82887	115635	38919.3	45293	40835	28034	35234.3	22958	51560	50108	65132	23188	58243	42877	109600	51586	70504	48439	266990	49466.8	42350	71578	39113	34285
O75153	36125.3	25247	33227	34445	51018	38555.5	39359	61039	41588	26093	31289.1	37861	41337	14444	39234	36060	90289	48235	53120	74209	30652	20650	34234	24144	133270	63570	64073	38649
O75165	89240	70650	83345	85426	101400	71034	142830	76693	114910	94295	118870	77009	98353	83863	78281	131490	87144	104360	63765	105080	89834	109650	94590	70044.8	86357	79760	89690	105190
O75223	61014	121650	121350	149810	129750	162070	139212	241450	64844	55737	117404	163630	165870	122160	94304	186850	199879	163320	156930	198740	133907	125289	154410	182590	221520	260090	132500	171130
O75251	157950	51573	25310	73226.4	42861	70497	44926	56074	72020.7	46672	38216	98314	121620	64824	81254	70028.9	71155	145150	91122.9	60749	75401.7	54375	172800	51122	68562.6	72634	84076.6	72910.8
O75306	211260	193610	197890	158510	228670	226870	191100	217300	239470	193060	157520	170680	295280	269390	255850	159720	159900	176880	217980	211520	244600	218160	429170	254560	159350	214440	167000	222100
O75312	28885.6	28528	25163	33223	40126	22585	33721	35352	28426	18769	25656.2	43425	25974	36308	25760	33321.3	69525	27090	58825	72715	30436.8	51468	33333	47183	38052.5	52008	46054	43438
O75323	207230	168820	218630	235640	130320	233700	153750	244900	190000	226280	149863	108680	284830	248940	228800	141610	115370	318450	237510	174160	387010	113530	469520	235518	180070	177565	170260	180511
O75340	202390	197480	229500	136800	236310	196680	210790	176030	153380	159780	152290	198580	248750	180030	210910	168710	129010	249640	208460	123970	186420	178450	168710	157620	222290	188080	296120	90951
O75347	146040	202470	215760	210430	141630	105120	134290	294940	165510	166370	141230	170000	113040	150770	205290	177230	101700	177110	195220	185020	217010	138850	229180	203810	203840	165050	127250	212780
O75348	147980	167810	161450	134670	187210	152050	199290	111750	166190	140020	155570	160300	148420	163050	164610	193220	147850	144280	149070	201730	169190	140900	186920	164120	199040	133320	164520	210360
O75351	154140	146410	126040	146010	165820	110550	105910	100830	100770	143630	125670	116960	127250	208240	163580	108720	114950	135890	132440	290500	123140	106870	176860	78723	142990	158210	136080	141980
O75352	37003.2	43796	41311.7	26553	66555	62224	45519	40204	32692	29144	45198	47310.9	28853	49161	35775	44615	40850.4	43835	62577	40690	37333.4	34339	84514	31687.6	44792.2	32122	32792	42324
O75367	587050	616430	814490	625520	754120	857900	452940	610830	548170	729910	550520	723860	929870	776540	616880	595220	1166100	631760	669330	614240	622420	654260	726480	426060	941970	553240	426530	661770
O75368	609770	596360	808850	418910	402250	487280	632810	346340	993890	636120	656420	276360	276770	597630	851260	651010	117130	391890	389800	106510	969480	644040	492730	1048800	553450	415880	226000	596760
O75369	328600	467030	413140	248700	617830	711560	390730	564260	394350	390430	451790	597440	643530	810670	506270	359630	412050	467590	520670	586570	285030	531180	609250	371970	529930	855440	1503500	839790
O75380	15519	14929	18248	13899	8010.3	19130	15914.1	17603	24673.8	11738	19720.7	8666.8	21501	22243.7	25180	11085	28323	11947	21652	21526.7	27222	12670	45991	18121	16181.8	9185.4	15248	22248.9
O75390	378900	363420	419470	317730	494670	600700	363330	429500	549360	425460	332260	443310	562970	413080	487190	318280	382700	403620	498740	270560	417880	421700	765400	387210	1031700	452260	604740	952230
O75396	305990	308780	328210	217250	325420	253640	390360	331080	433480	289210	392690	430590	234210	346600	373520	364240	321160	431250	330880	317280	305180	349700	381240	234070	345300	360340	300810	406580
O75400	56372	70178	79592	90918	115600	78756	59285.1	88196	68551	69615	59202	80409	112070	69533	78604	72414	112570	71247	87324	120930	24147	74506.1	78401	38967.8	121140	89848	147980	89525
O75410	241400	273340	222274	123110	282250	297960	200763	209290	215302	266820	199040	175880	200376	235600	250890	204600	180750	255600	268760	137110	162170	105550	112310	177067	203711	218230	147880	216144
O75431	22503	37527	36723	16973	30774	40546	26076.4	45597	31404.7	28831	26376	37371	39687	30645	24323	13664	30021	30963	39975	17344	17786	18796	62290	31626	17846	33336	41758	23407
O75436	115920	117460	130560	123000	170000	152850	144990	140140	163100	120270	125720	123460	178350	146570	141400	135970	130080	137560	131630	171890	132630	120210	145160	109320	119210	139550	135340	155690
O75439	47009	45507	52875	73663	79218	62210	40016	83208	50886	53205	30200	63096	125240	52106	68930	51048	90724	64985	79377	108080	66897	49938	71471	55322	70666	63683	86914	63854
O75475	24159.8	33316	30966	27450.1	39233	17078	24993.6	26055.3	30299	44768	31238	35693	11009	21857	26377	26122	34248	28712.9	27952	31916.3	22431	32673	20818	19107.5	25987	26356.3	18384	33711.1
O75489	471950	467840	435950	282320	480010	381190	292050	501760	391430	396890	349790	346130	521760	489230	513910	317240	336300	349730	418110	424420	487870	444780	851350	427770	341860	406650	373100	409060
O75494	132450	109540	76826	210600	207530	161730	195730	220840	183910	157670	125970	217050	243820	207430	179130	231070	323130	193400	245050	77594	168190	190950	167070	108036	201750	173860	220640	192190
O75531	254030	292900	448350	254300	330890	475850	302460	207850	271690	350980	290490	258980	291840	279510	239230	232700	558120	276380	288270	334850	296010	464350	271940	223490	309060	265540	208800	274960
O75533	77186	87017	88720	166850	119950	92748	77071	120150	74820	82806	76846	152800	114740	99328	91877	93690	217280	101070	126420	87501	73875	93724	94981	32607	131760	83676	203610	114150
O75534	56023	54896	48827	83627	73679	33888	65863	82527	80210	67585	64994	78902	50279	57730	70174	69325	94998	77714	63612	91915	73891	69865	58838	50202	83095	95489	81463	91153
O75569	44928	42444	45398	55623	47659	56054	51396	36977	42777	50564	40274	63355	60823	50176	42752	62524	187440	65339	81801	49117	56972	50714	55774	31712	46691	46258	65099	37558
O75608	137970	187270	132680	159590	178320	218470	107170	122330	130930	141430	112160	154410	240560	175440	171350	150760	192190	150370	193510	182620	143750	80539	201650	122410	180490	177610	147330	139560
O75643	88143	84480	98140	150420	141580	91322	86665	135030	98646	88641	81172	160350	129420	96751	102650	103210	199190	109640	117660	114550	78455	112770	102380	50155	142520	113390	163310	133130
O75663	38543	42041	37895	76087	37795	44867	42410	65493	41244.1	51643	41379	69761	43583	44457	49505	28863	98605	47972	59374	39498	59719	29704	39665	24133	27859	54370	60002	81370
O75694	34075	32986	39176	64643	57352	46098	38483	64348	36119	31257	33485	84167	67509	42379	35087	48756	160400	65313	59406	51895	32254	46568	41313	18869	68441	57808	81946	32631
O75718	48713.7	16395	45156.2	40199	40083.9	37335.5	135600	53908	33733	37770.3	56987	52721	33645	18673	42170.6	103980	24971	29724	36161	62379	43339.1	53411	22128	41340.6	47924.1	20467	36690	27670
O75746	82412	62093	78155	49968	65179	122260	53798	43195	85190	96546	49193	41489	48515	75180	67142	37682	45058	70871	55772	44240	79856	83726	76701	69372	49247	78468	38950	43974
O75781	98449	49282	72134	38894	30394	52571	58557	22172	80927	46039	44202	23059	17383	29569	47068	48625	37379.5	28812	31908	35692.9	51765	53973	19624	61212	67544	44991	18567	42613
O75821	95614	91734	98795	122440	143330	76674	88551	116740	126730	85192	93934	112480	104060	105070	99869	106100	141620	95264	145090	127640	91225	99032	119790	69052	150460	123390	142280	151380
O75822	61379	71348	81668	131180	112580	71487	89508	137780	99134	64708	87752	84950	103250	84062	94990	103060	101700	86177	144260	95355	96498	72791	108990	59179	119360	87672	137910	122030
O75828	152240	112890	154070	39116	104840	156360	79520	115850	134060	122310	70999	43007	68952	91115	94094	73308	23388	123860	86713	63784	125970	74972	90937	128110	120670	155870	43270	85914
O75844	29868.7	32693	25064	16747	44398	40778	19990	47279	34694.9	37355	33557	50663	42748.9	43730	29262	24752	38990	36517.3	40608	38108	28995.4	31797.4	24254	21787.7	40538.3	36356.8	48289	38647.6
O75874	374140	729580	325850	422510	404860	465730	346850	412670	309380	416940	421190	395780	484240	588870	549950	336900	212380	619820	529920	580300	324790	394770	568240	383650	887160	355080	774880	507410
O75915	432360	415080	438730	336140	286460	408450	325180	232000	411230	458840	415450	218840	271130	398430	312150	355420	154150	295900	210560	171080	261030	425910	323180	334490	288850	408350	369840	325090
O75923	287120	376350	365210	433870	377520	375910	623220	351340	504630	282500	673280	159060	193820	242020	408870	622690	404210	380200	223890	388190	485170	396960	239680	407990	269840	374310	152350	256730
O75934	44284	47766	50303	59527	67048	44769	42375	62366	52863	48392	40078	65439	55892	41461	40532	47639	91556	54700	62296	71798	39811	52452	44562	32339	79151	70544	73247	61806
O75937	36197	42313	33477	28729	44701	42659.7	36891	54350	44888	40059.9	36748.8	38854	39132.2	32468	45596	33099	29468	63191	27055	34261	22193	28636	67241	32200.6	50367	39603.9	46535	54825
O75947	271970	377760	337510	178040	316200	331040	262100	328840	353160	350310	268370	277470	315210	400070	427220	257150	221780	257830	320750	439360	346580	307600	1056800	362130	323750	343320	232100	242830
O75955	124320	138510	176980	128850	166660	86807	145000	132670	142540	164860	148020	112020	160160	151890	140100	156760	169640	160430	146740	246780	98975	179700	143410	82499	235910	185920	115920	153220
O75964	288100	251290	403110	184190	378430	389690	315020	285990	415030	333260	251160	284770	420490	461390	484470	239480	289740	290400	315110	453870	340520	297300	1135000	385450	452660	437440	226630	287870
O76003	28899	53188	67984	127300	68675	28786	14765	92517	50216	52489	37255	111200	61517	45918	76826	54479	180930	81848	71841	163080	61605	47800	67418	20656	81161	95741	139810	63944
O76021	55563	49311	56330	67639	102520	59946	55447	115210	55787	69036	36759	131880	107680	45278	68550	80589	164680	59267	84453	109840	77215	58397	57425	21231	79142	78141	109940	76143
O76024	27847	32389	19448	37565	17083	31675.1	20547	34655.1	29986.5	35538	18483	21578	33722	31219	27590	17021	132480	33324	24797	16327	21456	24672	12515	18836	12009	25237	45480.1	33674.2
O76070	51843	119760	123040	131305	23562	56976	60647	34432	103410	72621	338760	32290	67592	48058	99185	76686	49869.5	88778	73639	57156.3	70545	43936	30505	139530	17383	298860	72169.8	136730
O76094	41662	48093	55014	55726	70326	53971	71826	67054	51978	45329	50230	74271	53590	65683	61068	67281	102050	64408	75495	92540	58186	54919	82593	30358	73134	67217	79667	82306
O94760	128660	165650	105650	42350	70635	203130	41920	179180	77220.8	68456	54010	54192	108370	149780	222950	43041	102224	176880	124240	133320	121440	27553	190280	139510	70381	72180	142260	80459.5
O94776	37189	41372	53852	67359	94780	64222	51440.4	35472	39988	44860	45115	55304	54175	53444	61146	60516	129640	56121	60117	54835	71526	48743	54905	37087	88752	67494	90809	72365
O94804	26016	24939	27953	22193	32109	29169	26537	23380	31051	35422	31664	23777	24304	29916	24845	30400	26430	23324	23690	26249	22667	23547	37953	16703.4	26094	26594	47535	32990
O94826	92159	128170	123020	68052	128040	129170	89912	161570	97278	145920	66978	128880	144320	95195	114790	94338	153210	142690	98230	181580	99069	114480	119360	78302	126220	108900	140190	108420
O94832	156370	120630	137900	33574	200480	132300	93719	69851	118200	88715	75859	78318	94747	151640	78824	56054	22583	60021	44254	76734	83024	90567	59075	73754	115820	42973	55710	75496
O94855	34496	39385	38783	30482	66047	15154	97611	47241	35483	33866	79303	74972	36283	63367	64592	108910	28442	32880	45890	23748	13847	49009	41142	22934	52495	38598	60777	68374
O94874	88808	81608	104790	98910	118170	91455	109440	84009	91496	86044	92007	115470	93431	98209	123190	98558	80082	89515	83180	91316	88760	102030	113680	67364	89895	109800	103880	116030
O94875	147250	143850	160430	69117	62010	134280	20339	48833	132040	196170	364100	24471	65319	93809	73835	37114	14879	120670	70405	40604	77775	173340	115040	139890	11393	72165	32681	194590
O94886	60505	70863	47436	124600	169210	132020	58386.4	42728	67179.9	40130	26910	39605	167330	131840	83196	48447	82738	90086	54612	175430	70513	43994	134180	49526.1	81177.3	45913	87425	52916
O94901	34876	34787	26075	29117	21229	80856	24291	16282	30804	30948	22812	14524	21022	39543	21242	29207	46296	42643	31304	26190	26730	52104	33789	17834.4	27740.9	33254	27853	26587
O94903	48582	92602	53091	47504	73327	57717.3	50904	89403	61576	84249	29274	49008	50856	60074	58735	55186.4	54747	88812	72116	53755	56664	64567	52957	44016.6	64042	49651	46383	71357
O94905	150290	194550	140350	96162	150120	90744	140670	138890	138590	139460	153460	126480	246890	228390	148570	177240	190070	92289	198490	280350	88218	159120	258710	107290	194320	105690	97025	202260
O94906	151460	153060	186330	421410	300160	158610	139040	257800	165900	161490	139440	270560	229800	165700	174650	159210	366220	206240	191670	200230	117340	267960	163310	116478	269610	255840	292110	212110
O94919	107960	80346	81769	79685	81074	75193	75829.5	63792	96596.3	82922	84006	65148	70757	90998	72941	73174	69096	97221	69505	100390	64858	97689	76880	65335.6	86671.4	101450	74045	84745.4
O94925	29295	64141	50743	37638	60418	147800	28612	46295	36092	59858	18007	65971	104320	46341	30709	18954	67114	55537	110800	51598	27200	42764	19457	52593	139510	67747	86022	156130
O94973	55387	57945	42021	54595	49581	32085	56103	48870	73885	64013	52410	44745	39551	45717	31430	54709	50447	67073	48883	31470	46124	55578	48168	38800	44727	43818	65322	56016
O94979	315720	318280	315700	328790	428200	271470	530050	388270	442920	278660	406550	413450	291430	368040	415280	480490	286100	343450	410660	339520	301830	393350	378620	244660	323890	349530	395430	437500
O95154	115750	302180	100540	31481	154560	263760	50243	392580	182379	49406	107710	28305	157490	310450	241510	49223	28870	149950	486480	107880	133960	45021	1443500	229310	43802	26929	51091	43744
O95168	185150	147460	168610	130140	184900	154260	174080	153940	186280	124660	133480	97778	204610	232950	207760	169750	129470	123010	111120	152330	201430	221480	343250	188810	140710	163640	104800	128610
O95197	125780	54908	68187.3	86063	41368	46534	55374.2	48639	68304.4	74329	59303	57070	107997	62972	56276	41660	212630	234310	89684.7	95081	56776.9	85240.7	56957	44461.9	96315.3	87271.6	150480	89724.4
O95202	77827	61359	58001	57910	83736	107590	54993	97374	53662	50282	36991	59822	146000	103740	77260	45020	63329	71522	129040	79194	79859	68832	209840	20304	89088	75091	142820	74666
O95218	25505	26510	41758	35983.4	22319	29120.8	36176	37306	32891.6	32841	31931	49230	32551	36814	22467	34010.1	49452	24471	32005.6	38509.9	12468	29921.1	30192	21023.2	33156.1	23347	46062	34618.5
O95219	175910	100890	227380	53984	134630	101060	131470	152430	128930	179080	223860	106450	179750	147450	156720	177840	43298	194760	114380	158770	105420	153920	134000	105960	245780	116700	140100	152830
O95232	124240	141410	140130	230770	230810	130100	121540	179430	155950	130910	112760	201940	200820	119930	139030	170120	330600	152210	197430	216350	153630	137380	140970	96695	210670	188180	214150	198450
O95249	20284	17449	20762	30769	32250.6	27712.7	23105	29505	25092.5	16709	20710	27388	35516.5	29921	42442	23116	15001	19346	45562	41151.2	12427	25839	24658	17099	36037	23558	26510	17366
O95292	228040	334960	295120	367070	337940	377940	273910	381800	265010	257350	287990	338610	418010	292960	368190	275330	449260	453030	569650	603250	385110	373420	390080	212750	316030	265420	374500	397300
O95295	48280	38086	25890	28968.7	39351	30914.4	23043	42377	56207	33074	24727	18028	33082.1	30326	18265	28969	22807	36288	23085	15755	29732	29139	33209	23894.2	45248	28356	24972	38561.2
O95297	23587.1	24300	19104	22757	29403	27206	18672	25824	26964.1	19102	20769.7	25073	29450	28881	15863	24073.5	22829	21100	15552	18063	20947	19716	24056.6	16532.1	24576.8	25733.2	60962	25915.7
O95298	36564	13917	34727.7	28222.9	51283	42404	34862	15838	36762	31743	34719.6	31862	56083	79332	79610	39369	30714	32611	54102.5	49689.7	42785.3	43549	110560	34333.6	37854.1	40429	28959	36830.5
O95299	79757	82561	75863	64744	77136	77061	76435	93265	69943	68919	65101	57474	103710	104760	106920	63689	56594	67162	76418	76833	105500	82012	170320	97140	46110	76037	61805	50468
O95302	34983	105250	130879	244100	104970	129188	234920	162570	171530	115690	163550	163850	204800	146240	67173	174540	170630	253240	183390	234650	46282	173460	80165	109378	133910	110530	169770	175540
O95336	243290	308960	324210	218130	267250	239460	288010	414890	288600	274530	253360	244520	287880	326200	311280	292730	241770	389490	272810	176260	257810	273860	283930	274950	266380	249840	302770	285670
O95340	49545.9	23661	45233	52785	64385	120360	76394	55892	15845	20011	68135	48470	85710	52429	144540	73940	16656	64672	62019	203640	28797	50544	40492	36283	31639	35875	99380	30318
O95352	21913	23811	24916	26615	20253	44016	31605	30840	31042.4	24297	24289	28641	20370	46263	38269	28233	27955	31610	19796	31490	28546.5	25191	32866	14268	35317	24751.2	35920	32151.7
O95372	30686	31228	29634	48305	23212	33472	29657	91383	35919	38370.4	31704.8	43354	48999	65395	47595	30525	106220	50069	63464	62070	50524	37357	55686	27379.3	13532	49450.4	39650	43236.4
O95373	98826	74067	95478	149330	109980	77016	87484	126130	140670	95852	86218	174330	142430	85850	105820	97364	257450	152490	168310	208860	98009	96034	84144	66624	136550	145380	154470	124300
O95394	37264	46362	50025	85311	73355	35686	64471	83221	53899	49137	66732	118800	54088	51245	98512	71160	65815	68901	67056	61113	36585	44926	66369	38121	120540	66176	72926	66303
O95396	8793.4	10032	18043.1	22765	37039	21659.3	23633	21701	27795.5	19849	19804.4	17209	22159	20763.9	20381	27274.3	16395	21164	19567	17203	20680.1	27027	25741.6	17353.8	23485.8	20429	17431	30960
O95400	42760.7	42512.4	41298.9	47881	65615	39843	44671.7	52478	59526	20937	38187	42466	35507	44135	41082.9	49570	48057	44032	38882	43160	38227	45526	36166	32050.7	42894	53466	35256	47374
O95425	180620	124000	116290	85303	60847	108130	106810	85116	258330	197500	102490	50647	44441	81243	127660	107860	32575	95987	49457	10300	215770	137180	55803	228410	91022	116610	77151	134270
O95433	132270	151690	95836	178090	88674	84636	81731	137970	105271	113930	82529	182160	144880	96537	129300	126330	150490	165930	143490	330290	112690	117640	96954	79151	84257	121160	158180	126358
O95456	27176	24313	32242	68629	53221	38453.3	35045.8	42970	32167	27243	34356.9	71017	50786.3	37127	37474	43657	97911	35028	42415	61717	34366	38772.6	29068	14255	46324	45766	65450	32011
O95470	16371.2	13042	20035.4	27644	26252	15392	18114	22491	15842	17463	14019.6	47767	34887	10027	14376	15641	95551	12490	12331	13920	18630.9	8686.2	19234	16679.2	22277	28893	21713	35012
O95479	73868	80334	70748	77889	74076	61834	148400	119530	102480	88298	94046	77997	90226	103490	79340	117970	74526	91270	77776	51502	100760	88582	71350	39912	94000	59719	64842	72457
O95486	26069	29785	28298	29393	33920	17962	21506	60137	38905	30107	32654	66145	36204	32434	34466	34248	38451	42476	45042	29422	15107	39343	39166	25536.6	36019	47427	43202	56896
O95487	39753	33256	30385.4	43691	35679	29307	37836.9	35833	37008.8	29652	29187	38917	46210	46557	41049	36041	57444	31692	45972	44470	38048	44905	36183	22751	19856	25333	41682	37204.5
O95563	27514.6	20697	22821	25467.8	23065	22954	28180.5	29241	34951.3	29432	23789	26091.9	39381	28410	23183	26489.9	17306	35784.2	37571	31536	24845	26297	133780	26838.1	36401.6	27348	38251	32181.3
O95571	1267100	260830	289760	152380	431340	612320	116110	214680	164040	162340	105260	212490	764920	453610	453500	154120	87494	220200	167640	54511	464640	184180	409950	441070	200120	241410	621770	231540
O95573	61247	98944	82957	119800	175930	50144	33611	56971	73321	69963	42980	146880	95079	96697	82361	65723	189960	121690	82740	151860	50955	61364	171550	22785	103780	97362	128420	70455
O95674	115470	141600	117480	174580	144920	286000	117450	113160	254860	134090	135870	181960	112610	166720	141160	141150	63043	143820	134260	78255	137330	184720	152950	99106	120650	82569	135570	157800
O95716	34479	14879	19852	16276	57521	37766.7	19704	16955	36084.9	7125.6	44406	22578	54554	55698	47458	22560	23398	24808	57476	30536	28857.1	18518	86830	35403	36843.4	31609	14183	32923.2
O95747	40520	47215	48026	51996	54648	52794	51475	50145	64194	51131	55508	53011	64315	55962	53917	63673	57047	40502	38056	93562	42927	48021	50499	52434	52734	63358	67894	79035
O95758	46827	43270	43871.7	46299	61758	31512	46315	69598	43403	34471	35694	73706	103130	44378	48594	41235	108470	57134	65346	110150	41005	43305	51485	39637.8	31059	68513	86216	48804
O95777	71230	52937	61654	51548	38648	48019	37987	56394	41431	78294	42934.6	79534	93163	50360	56122.9	45410	108870	80597	44829	90724	56739	63906	53978	43345.2	79654	51257	89457	65903.5
O95782	210760	193780	213270	176500	195990	171910	216870	154810	239570	184250	217800	254460	198440	185760	164120	214290	134810	175970	146330	136110	162430	224970	163750	155400	195480	172800	247400	208320
O95786	96228	47210	53366	27411	32512	87560	45913	22836	49910	55310	21044	63835	35171	63869	45119	71421	55795.4	39879	23457	89262	26985	70120	54919	37072	58770	120770	57874	62798
O95793	38081	65259	48353	75640	84812	57400	44480	69816	32840	37078	26647	77215	87620	40307	40907	48713	67506	77316	90388	146230	38581	57900	60432	16873	122840	58003	81878	63024
O95810	419300	492360	249020	235210	145520	289640	201850	168690	413570	375700	358430	38248	72869	166600	266570	289920	9016.2	227760	53406	46277	407230	332430	74774	385290	87725	271520	63287	258340
O95816	254530	115200	138710	136000	48656	98205	85352	146530	401040	253820	161790	59046	22831	68276	168090	131240	101770	93459	77313	67601	283340	136830	52642	294010	44526	143700	77176	171360
O95817	64752	62481	64632	61333	31224	45464	76400	40131	95004	89045	61545	26642	30593.7	50110	75781	68414	13532	66007	59446	36398	112470	79048	43258	77709	48881.4	62384	19372	40849
O95831	227190	307560	195460	173500	353860	253760	203680	326170	217230	204220	149400	177780	404880	235140	254710	201300	211890	231000	349470	265980	236680	259140	928430	193860	306440	181700	263170	211650
O95834	147260	151460	134100	107980	145130	196650	107050	83869	121120	115140	131850	113690	105540	206790	161430	119810	97387	119510	140880	289980	147720	138400	197260	131810	67822	103580	226290	173090
O95861	45969	97354	58963	59204	68780	122110	37863	60749	50538	77744	42941	53108	82850	118800	104790	49094	61502	85402	90047	377750	66784	67193	74590	85348	59748	77323	78335	79890
O95865	530550	408610	500140	268990	243560	446620	351440	300600	433850	379680	350150	274390	203520	284350	262040	294500	185650	312220	228170	87749	258400	347720	210920	389020	381740	235890	439710	276490
O95870	41777	29988	37061	88754	49349	74773	40650	49061	38254	27680	28682	46104	80435	51403	42747	52028	41758	51515	57266	51991	28964	46750	40258	28343.9	51150	73651	33186	35645
O95881	71767	46797	36053	82218	25595	39973	48601.1	75994	48987.2	44858	28667	73071	91506.4	75324	50857	43824	119990	71142	106690	113310	43492.7	26075	76205	41889	20124	27641	101380	56184
O95967	83036	44400	104490	20173	89671	72871	86397	43153	53932	43822	101650	100490	71473	47257	27218	53315	22639	60283	44941	13851	51258	119700	28775	71574	104200	27924	40290	54319
O95994	2020700	4704700	1999400	645720	9221200	2131700	1608400	3721000	2652400	2428400	2549300	637550	1252500	4132400	9020500	1769000	2.64952e+06	2128700	2668600	7950900	3085300	1005500	3945800	2703900	818440	1790400	1698900	4751200
O96000	118720	112620	107310	89517	127140	118000	109700	81607	111330	78493	90550	84416	188640	147710	133720	81410	90541	99862	119610	146000	131650	106580	298740	144760	134590	107260	85164	69247
O96005	29623	23431	22093.1	54003	40389	15435	24063	23800	27453	12938	20674.7	47945	25860	23589	22539	29574.8	16121	32285	26650	25103	26451	25922	22000	17545.1	12456	27841	56996	28321.6
O96008	25407	28543	37960	77158	73658	41992	33241	40139	39412.3	19291	20457	78739	54878	40199	37753	25743	64673	36436	55104	31418	28243	20702	18990	23535.6	45517.2	32884	105260	45097.7
O96011	25815.6	11390	27200	17995	22679	46448	19166	38225	33814.7	16342	25886	28055	81600	80816	21238	17318	84688	26545	81219	53772	28292.9	18715	18242	20449.3	31674.7	14951	26813	35126.8
P00167	159740	192160	121220	50368	94520	76108	141860	126970	117598	81009	126900	82908	147410	185730	194170	91108	52982	78291	151490	281890	131220	101330	157320	103700	110630	98944	77084	127995
P00325	1587100	1352700	842470	66513	457850	415610	297880	208950	1004900	871160	1194100	160280	577370	1054300	505200	624660	3447.2	229580	376040	251010	810920	393530	518360	1613000	267070	110840	137990	475650
P00326	1006200	729600	159920	291400	311120	21853	289096	223870	159980	42598	309570	344815	443766	366380	354170	301976	329710	92868	806560	381870	124140	42513	132740	781930	182170	275658	322186	250704
P00338	926190	947090	1628100	1950600	1587500	1052500	1415000	1351900	1638800	1548700	1541700	2131800	2765600	1377900	1593000	1642800	1936400	1550600	1680200	3440600	1588400	1582800	1136000	1303900	1536000	1770400	2066000	1664700
P00352	613150	1169500	353450	447720	403490	313190	237440	2594900	302110	306820	256330	221400	209640	619530	662430	127140	61961	676000	980670	17084	304820	185060	1939300	417670	851770	109210	1441600	502170
P00367	342930	288260	319610	224200	261570	607290	237170	275300	272500	321870	222730	306830	426930	437630	284220	231290	162880	250740	316370	166520	296910	228240	485420	264590	186160	281330	324240	175900
P00387	878990	926390	988580	519520	620080	707850	734060	472360	1005200	859000	979140	539030	653740	739460	611690	637600	360790	688800	578460	347700	687440	920750	660780	840460	551660	613480	452140	656520
P00390	244900	369080	194680	119670	197310	137950	147060	260640	137710	201080	142370	135660	120180	314210	269060	197040	96415	308620	459800	277150	234070	113940	362120	222630	243870	107400	108190	213580
P00403	1831600	1472000	1416900	872510	2188400	1673600	1198600	1673000	1463400	914760	968100	1043900	2136100	1882900	1876700	1146000	1095200	1482400	2206200	1031700	1905800	1427900	3442500	1724800	1347500	1537600	985060	1467300
P00441	257990	264090	306580	290160	208440	290050	192450	320200	155370	268380	206540	256640	147650	479110	680920	227670	203290	227390	311840	633940	310500	319990	311780	311890	256640	244250	179020	65913
P00450	322860	244420	330940	223950	135440	151500	325770	287090	203210	255820	486070	252930	212100	134850	88384	410790	257870	132320	273420	253540	151490	158470	198200	309070	201210	108710	119010	204240
P00488	155890	176780	257490	265720	98107	171540	448090	97939	366510	278660	549320	167670	190640	362310	171560	759310	291030	176380	167990	5323	165910	411670	529010	150260	238840	331940	212840	530260
P00491	131310	135430	119800	209250	118950	61478	90821	202350	69674	84574	147160	158540	239690	278010	203340	153530	132560	214460	207640	527520	146590	269560	226590	84808	100790	86559	281740	204610
P00492	40586	98500	50493	90293	55331	41339	46390.9	85307	55158	45706	38406	116450	119040	56654	60774	33075	72701	71570	71764	80299	18092	33094	78068	23531	42271	40272	139780	70273
P00505	810010	967810	978390	638260	747980	1115000	580560	867800	769870	899360	502500	556750	1070700	960430	937600	565120	387410	687650	1308000	888280	983300	674960	2028100	848280	716700	731740	640590	496360
P00533	2833.1	5549.2	5270.8	174734	6899.2	35434	45894.1	5108.6	78737.5	50776.3	81033.4	66442.6	60446.8	79131.8	4303	3977	92118.5	7367.8	6031.6	28557	6438	8602.4	17365	6977.9	7462.3	1048200	34382	8684.6
P00558	1267600	1428400	1436400	1491600	1642500	1502000	1297200	1157300	1320500	1658800	1408700	2209600	3705100	1384600	1513200	1375300	1960200	1648900	1799000	2282500	1410400	1837300	1558700	1400900	1765300	1409700	2071400	1910900
P00568	286790	259490	238570	270460	229990	307080	389680	274150	323960	279550	290720	142670	208990	216010	277780	337530	120540	226020	209310	212570	419460	297990	273590	417630	193420	245330	179140	226940
P00734	231910	180190	277590	239570	197300	189410	383870	200870	267160	208680	521920	191460	167680	107270	80881	358960	195930	106650	89197	93014	212300	228320	164220	275810	164670	126610	96669	135150
P00736	116800	75769	107500	75201	63019	62006	145900	67768	99938	82338	183710	140620	51068	53898	32475	146330	31043	56383	62251	45466	65437	101970	46893	89288	78830	56675	58399	66206
P00738	1022600	359390	1577800	1017100	60718	224780	620740	1003200	1042300	662040	1233200	1057800	352130	451170	345550	1776100	496530	386270	523140	200100	242570	702150	346610	1397600	221960	244620	294910	460080
P00740	50950	36640	60613	31077	33735	12329	34441	25793	65612	86800	35971	94141	25338	41994	25945	55121.1	16566	17587	9772.7	34212.4	44737	104160	39057.7	55018	42029.6	34871	12072	23726
P00747	275010	204590	239450	369370	365550	215460	544730	225670	188000	194850	816610	701350	265690	99703	74189	362470	311710	113340	135500	129080	287680	237200	116130	258740	85363	133280	125670	112720
P00751	214290	236510	372360	266180	124220	161970	354580	321400	284730	267710	383550	257450	183350	126480	110090	302480	120650	161190	318130	205020	136820	232310	166090	288470	281250	223630	163020	195220
P00915	90836	347540	252750	1021500	190460	542860	710440	512080	432350	145530	527430	173070	132400	325050	180570	314100	42355	122200	457270	162760	376070	144780	199000	237910	266160	180170	111510	269310
P00918	588270	1498100	394060	127330	450980	55595	153730	613700	256300	235410	559570	49232	34306	982590	451400	293220	237444	325380	1118300	283880	434400	110770	1137500	807530	118180	68827	48681	324710
P00966	64035	134350	48952	44389	76600	258350	90959	51768	76154	143720	71747	102680	363420	89169	139140	72538	92154	118960	236880	46419	54121	69443	227610	53417	119710	127020	607130	90702
P01008	368170	520370	355790	295230	187160	258790	491580	365610	477850	303470	623130	252000	381490	243560	241570	362210	241610	256370	202920	282510	242070	302190	256200	516270	225540	175750	173880	232100
P01009	840540	1583500	1631900	623050	331040	495390	1544000	913330	1371200	1149300	2022300	1232900	1071800	925830	577920	966020	1391800	723140	1123400	793340	448770	727480	964690	1335100	478130	397120	624470	480650
P01011	495410	478760	1142000	787000	449060	283680	860180	458790	726270	754150	943560	515020	541810	301550	326130	645070	958980	404480	426010	1005900	384160	427830	555140	818750	898960	311130	294960	476910
P01019	261180	480730	238580	239340	119770	192880	196510	353340	545150	265640	356900	361870	127300	131740	177440	498580	303090	188940	141570	446490	175380	170250	269580	636380	142350	177030	150120	170080
P01023	631440	527000	810860	525880	372940	536190	880910	412030	759670	458180	1162600	327170	235340	363130	375550	1536000	150380	271750	401590	315850	712340	349240	487340	826330	262640	347740	227260	304550
P01024	1178200	729010	791270	822520	703860	742060	1148700	1058800	1120800	866670	1793200	622530	542170	480630	397660	1565500	238100	447840	628930	1056600	611900	804960	414960	1444200	641560	407150	341240	750680
P01031	80649	61216	75131	93682	202790	45729	203650	82894	114520	79810	199790	288730	70023	39407	26770	142630	108190	36898	47685	83331	53576	76310	37734	99569	37603	43963	39123	72754
P01033	23689	16100	93919	71799	115130	52884	81283	42544	27841	66562	78343	487640	288970	83887	29511	62344	357370	30639	80033	23868	68159	63775	183970	23745	45995	116756	99857	45171
P01034	144780	132690	50604	54149	186140	65295	18554	115965	164970	94904.6	123250	120750	133420	153240	141470	83347	93358	123770	68113	102902	105460	104233	219560	111460	70483	73649	124080	94272.5
P01040	15952	207060	20382	239300	18529	137630	16305	50955	53854	20094	51101	19723	30837	60654	77669	107620	40093	134620	33732	81487	83525.5	31902	55602	14839	129920	897080	21328	60380
P01042	206330	328630	218660	159280	150910	174410	305950	217700	274290	192770	409480	252520	130700	107320	93289	276820	162720	116220	101140	115120	175130	166820	124660	328520	156550	120030	95719	176470
P01111	22959	27553	24531	30192.2	32034	23063	22073	29092.7	35573	29670	30922	28514	18756	23533	26662	29881.7	43274	27324.5	31761.5	33817	20745	27951	31457.5	18842.4	47096	32919	36840.4	33255.2
P01116	61626	112040	126210	87156	124470	141080	113950	114330	136979	458450	79318	107970	131490	130660	119500	112840	119050	112600	113380	201310	107200	115700	109150	114380	142070	108180	81760	108460
P01591	821660	291800	692710	237830	552240	1782500	542520	565320	883320	369330	629570	185540	383160	705150	481140	377570	91756	346510	427050	623770	466350	134860	734470	651150	240370	232480	244140	102240
P01619	1422500	675540	595230	1349600	603900	787540	1207000	423130	1117500	378900	1021200	1640800	584260	854410	370640	1058300	964840	374420	727640	556070	457680	415460	377660	745090	383110	558740	920940	456950
P01624	384320	568020	905460	972230	376960	850560	1558500	256940	767140	742234	1006100	684780	498100	640040	586213	922760	977210	595909	915210	526610	643351	417420	365310	665113	503900	268670	532050	716200
P01764	190429	217350	321520	247792	376662	309950	427290	101830	378720	230399	438070	208250	170770	389357	363991	334430	256150	113250	267311	1721300	280884	311440	151750	168550	279760	159150	252410	111120
P01833	474950	60048	272130	171190	441990	17655	166840	181010	313700	383660	32164	176269	104230	182900	400200	133140	180921	38455	763580	158110	80346	82449	80746	333070	17613	80431	4771.5	10153
P01859	3577600	2941100	3328200	3569800	1236500	5083900	7869400	1795900	4388700	2171800	5819500	2208300	5763900	2285300	1214400	6954300	3034700	1578700	2433300	4307000	3106300	3392600	2076200	4449200	738970	1564500	949160	705610
P01860	7246400	3755100	3985000	6554300	2595700	10707000	12439000	1476800	7985000	2706800	12824000	1654000	3412100	4990000	2604600	3706100	1631800	2451100	2263200	4352300	8012600	5224200	2691900	5790700	2335400	958890	3226600	1544000
P01861	310930	253570	2022200	423088	406760	314150	986180	183110	359550	96439	1159300	291950	102280	163020	348776	486550	189330	60573	163650	402120	627360	263710	315777	908310	395555	169940	215827	467260
P01871	885900	351330	532450	349370	380400	608100	980210	482520	790210	255490	274840	249610	463990	766540	254500	827890	200780	233220	336010	246300	269620	240750	493280	323130	211520	328030	1078700	27439
P01876	1948800	1240300	1303300	1523600	1190200	3236200	1446900	1337500	1827500	738290	2177700	1780600	813270	1135500	1117700	1000900	465760	861800	1274700	2977200	1281200	314560	1280200	1552700	496190	787620	327320	64253
P01889	255860	193170	320700	400800	281090	308220	210590	231510	206580	297610	260550	353940	256760	360010	227260	267150	281850	78198	320230	229930	158850	224640	235320	159430	223260	257090	415820	213240
P01903	308710	442330	398260	234260	443210	385390	198920	257760	531540	394580	241050	296840	210440	372690	276890	195390	101530	234820	311550	112420	223280	352510	247070	229680	272360	526960	502020	350420
P01911	422020	63766	752810	122410	383904	770960	656720	319320	784910	386560	393837	258600	273880	414250	241230	185060	110460	57377	577220	226500	360150	666760	297640	521560	307110	721260	621900	383556
P01920	39700	21323	107660	25774	52981	60896	41736.5	37655.4	54742.2	59380	37147	40144.8	15565	106720	29984	42680	24275	49429	39204.4	35162.9	48806	44714	59267	38024.2	40352	39837.8	68884	45013.6
P02042	209580	906390	1091700	2371800	694490	1220400	1197000	1360000	1378700	463350	875180	700260	433170	802380	478240	1019400	155420	389780	1339400	805140	1163700	616030	581790	723100	767090	778530	353990	1231100
P02452	3938300	3143500	3686200	761840	1882500	2338400	6999000	2031200	3559300	1840400	5197600	2504600	3318000	2057700	2008600	2081600	322630	1977500	900840	1497700	1230200	4630300	1417200	5601400	3427700	984790	1415100	3621700
P02462	1598300	1157300	732370	851280	370990	947360	886000	770990	405850	1402000	1225600	753140	750540	748960	746310	532350	168310	1121300	389980	301900	738450	1831200	315330	2130300	331020	704090	688960	160030
P02511	256600	229530	313830	256680	128000	224080	205210	128390	107670	261600	258500	113260	132140	180060	246130	230750	16829	186710	203240	10412	324020	300460	227330	362090	45326	142780	102910	70189
P02545	2735900	2296800	2420100	1384300	1970200	3764600	3009900	1632500	2791800	2476000	2348900	1284400	1369800	2459300	1646400	2093400	1119100	2019600	1951800	1805100	2176600	2878100	1661300	1845400	1832000	1916400	1375500	1859400
P02647	1553700	1840100	1480300	1134300	1195300	1291400	2501300	1152900	1704800	1393500	2325100	2535000	721470	816560	898910	2150100	1021700	781470	724870	229090	1540900	1151000	1310800	2639100	834500	783140	542560	881680
P02649	168500	135810	170880	109220	343630	156510	287210	122450	211110	104980	346730	663120	170450	117840	107420	233070	273310	159250	127110	40547	196560	99706	146330	159770	123920	102340	135270	141410
P02652	232840	367950	258650	137210	107470	158670	291950	206000	357940	240940	418030	282620	92825	155850	131010	335190	130240	117420	83576	37098	144740	236410	224870	474240	183820	147360	116250	174120
P02654	28297	50683	107240	48273	136860	21070	147350	53572	70281	76950	176200	101240	60621	58291	55530	110350	42790	39841	54213	38513	52440	46916	92352	61207	53192	41622	40139	50246
P02671	1070300	573000	1260900	2439300	535040	527890	4637800	1560600	1541800	1121300	8415100	1340100	1544000	502860	469790	2988500	462300	453690	906460	467510	772640	709550	925040	1190900	550650	731300	855740	956850
P02675	928920	634840	1179900	4076700	546150	551250	6375600	1730200	2059600	1351900	12707000	2697300	2490100	535590	496130	3446100	916830	514680	1127000	1710000	840160	876010	1189800	1322200	725000	970090	1458100	1236200
P02679	604930	365860	710590	2331400	317220	357540	3864700	998050	1184800	797050	7441600	1651500	1319000	344870	330240	1799900	551490	324190	697090	1019300	588760	580750	731970	830850	428500	540280	828690	809920
P02730	37028	95913	122420	475660	132850	146070	257630	200620	257740	55576	159570	62688	87726	81727	62605	205950	41408	48414	168820	64504	145410	105330	44582	83108	104990	107000	54481	179940
P02743	214190	461100	1385700	288680	1143800	297520	440750	265520	392090	1773900	487990	424460	322190	789980	156430	312580	101990	710840	402060	166710	286530	754560	749190	397770	408740	330770	167250	372420
P02746	196580	95893	193050	171630	179950	117530	223740	134220	177860	134770	224910	221000	179940	112290	76075	193470	110510	123030	118010	107950	120660	102260	117440	162940	98734	101820	175090	143010
P02747	150090	87915	127720	86933	138210	73919	193580	89996	182690	119840	223690	163020	107230	82197	46343	157240	87775	100970	79422	99781	92032	125780	68804	128730	120290	90970	105820	155490
P02748	174120	172280	389710	237060	725000	118920	487600	165180	260170	314260	371380	862150	317980	112520	103360	223260	425750	164300	143670	112050	184380	164680	129720	221620	135780	83355	121400	210870
P02749	158410	315140	313740	200040	243740	189630	253940	179220	247280	219560	400280	252300	185360	122760	68825	215630	227050	109900	157210	152100	156630	406400	154940	235670	167870	162090	124470	183020
P02750	74145	62731	165750	27161	19836	20868	127770	41636	118190	110620	81910	59133	65945	25249	29032	76908	30979	42297	54400	45663	23225	79778.8	78475	116860	44768	22073	19911	19424
P02751	835990	697050	1034200	1689100	1572600	472410	2940900	1929700	1751900	949420	4293400	4557400	2081600	653030	736770	1453100	1230300	1469700	1015700	1729300	1182500	2386700	406540	1197600	1507800	911070	1828600	2030500
P02753	54406	123960	34144	55026	55600	65852	58537	66141	79776	52032	58003	50193	41166	21104	40116	75953	29385	45424	35576	43729	54551	55026	31864	111250	43279	48302	22810	51360
P02760	271200	252540	310870	162740	384890	194830	267430	181870	351090	164940	296470	357700	167470	140660	135290	273430	144470	173670	130390	165990	211160	168220	167250	522450	129270	172580	120000	136720
P02763	840280	909710	1602800	459230	184040	267710	1376000	1133200	1468200	924980	1182900	639410	649110	655130	535610	1388800	1319000	565440	429930	573330	297140	243030	733240	1289400	524610	361860	330250	310070
P02765	385340	555410	323390	187430	98895	339870	331660	490970	88694	232590	579200	246880	181120	201910	211750	313370	172830	147910	164910	250060	198150	229180	153760	435420	83941	118810	123410	32429
P02766	740900	1425900	393330	344840	178140	409300	455380	913500	704100	566340	793960	541130	385000	415770	468850	652960	372480	486090	240650	162920	254030	585210	351420	725440	269760	359370	229110	261190
P02774	185790	346830	250230	141250	115440	230870	308340	211790	292220	245070	347190	233750	148740	152240	98885	253360	358690	132180	124070	164390	141200	176520	166940	430940	155570	90377	92064	143840
P02786	101090	33489	73289	314150	164010	45950	62004	139410	66074	42768	67227	374250	484510	86691	121490	113810	509810	225670	187200	279970	72407	69531	45648	81981	237930	91615	466010	69818
P02787	3010900	3272600	1546200	1617100	964590	1439700	2536400	2557100	1975400	1534900	4186900	1734200	2028300	1389200	1254300	2185400	1306600	1199900	1690800	1621300	1127100	1314500	1167800	3355200	1391700	1055900	1264100	1048400
P02788	71756	167450	460830	707670	929260	68338	932070	517160	499730	182710	1924500	151470	199480	1211500	1136300	2080000	1273600	280890	515370	3443100	945440	168940	600850	137600	2240500	313660	97618	114660
P02790	1821400	1427400	2049200	1092300	423360	786060	1102900	1792900	1164300	1729300	2040300	1051800	1114500	822910	680110	1918800	816380	1025400	954920	569060	785240	931980	1033600	2211600	532270	764760	771600	461470
P02792	174180	381060	439490	574190	419470	477420	4164200	850170	112460	490940	717120	2249700	1439800	529520	620310	1530100	650450	629920	2237100	854670	440730	914740	618970	182430	1037200	427690	777180	380690
P02794	124730	202350	215210	272570	219690	293020	1106300	362180	139390	281450	332410	596330	414670	366570	284670	636200	539830	306570	594620	299790	284060	521050	347390	117060	368420	223550	245680	53809
P03915	52096	26175	38658	42762.3	60654	55393.6	30901	39517	70799	44408	21536	26959	102320	83517	75966	56439	44096	52339	50621	74819	57313	52168	129930	39915	29595	57905	53705.6	72876
P03950	69533.8	63101	91523	28399	60437.1	43851	65837	62178	74909	49962	52048	118240	52725	32383	42427.5	60420.9	35743	62812	20766	45912.2	49236.3	100930	49667	56552.6	69255.3	48645.3	25545	61658.4
P03952	82250	52984	51935	48867	48081.3	36675	70439	31354	54189	42121	96658	61602	36487	28276	46317	98685	64569	43988.2	43676.3	41615.4	51628	55511.5	51214.5	83797	56510.4	39364	26023	26876
P04003	181570	83699	310690	322400	315390	111210	337470	202640	235410	178430	379780	269370	198000	101200	80952	443680	123990	69540	133890	185700	194720	159430	175320	281440	126640	120200	130430	227330
P04004	433990	440290	645990	672610	4159700	544560	1400700	271410	518790	559680	1956100	2011400	658900	379730	358740	573870	687830	467430	280010	333250	810660	582120	404810	440890	309090	264030	479890	594630
P04040	280600	215050	253180	358770	1224700	852550	331740	333430	295850	323320	250730	161370	343980	263870	411330	303730	170210	148050	325260	384370	332340	144640	202460	269060	282230	207980	204540	509900
P04062	49160	45903	44532	42088	75332	36484	39574	85790	60739	51658	39954.5	40421	40173	44615	37413	36169	94106	51999	64349	91230	52276	32601	95209	30598.4	36289	38788	64669	38475
P04066	384200	312220	194400	162430	136970	188510	184311	302120	102850	216900	130850	72334	540420	338990	322840	170200	187770	246280	316814	228490	182800	130240	662030	207690	180490	125950	247260	70685
P04075	1324300	1457700	1300400	1924500	1648400	1179500	1124900	1423600	1398100	1689000	1274800	1566000	1925800	1649300	1737200	1269500	1152200	1606300	1645800	3546400	1727600	1432000	1167600	1699900	1276600	1628500	1489400	1332600
P04080	435510	593980	413620	863620	175450	472720	390000	360670	59090	398640	228110	368480	475240	661750	432480	323870	669520	757320	664860	252380	320720	436370	472210	378980	244190	720280	865470	358665
P04083	1032600	1398200	882700	1045500	677420	771030	1196800	736580	1194700	882980	1145600	686170	595220	997690	732530	1112600	778150	1234500	529820	594290	784950	884270	689590	850600	1018800	2960800	563230	1403500
P04114	541530	364420	740090	952510	930980	424150	900830	1185300	793560	518880	2559000	463940	217860	281990	490260	2136700	158680	375720	437660	377270	598650	528360	530900	829910	645700	722290	379880	756080
P04155	181980	288510	155620	150935	189250	196962	169521	342460	19312	186430	495610	182659	260472	409400	242327	77106	173679	102910	505850	262605	145550	138686	344990	157840	236050	3563.5	35163	179205
P04156	132460	77073	85696	46622	38574	85078	74054	37360	63609	87587	68618	22255	36461	77504	70453	81405	32185	54130	37612	19362	105250	62112	41148	59233	30462	48436	39231	54495.4
P04179	217740	212130	393460	436900	516520	341990	359470	281560	426930	575550	533690	461580	316180	486580	342090	597450	139060	413630	485770	537400	307040	403100	505350	179850	909210	442950	456890	569620
P04181	81046	203150	71300	131400	102410	107370	47516	62808	120797	170300	65428	147000	114470	37327	265070	76138	446980	89402	148480	192340	71019	72354	97352	95481	185930	96758	153420	96560
P04196	134090	248220	227080	81483	204920	205580	250010	183490	295920	287680	522100	223450	125850	35491	54415	286910	76637	111990	104970	83831	150570	243120	112360	368230	132880	126710	108180	174210
P04216	1093500	809660	1476400	736890	618280	1432700	1729000	823020	1713500	820470	1280300	901800	849570	1005400	817970	1248300	325840	675890	807310	387590	1214600	1103900	674370	695580	367940	257550	642370	772690
P04217	273190	222940	240670	120920	94108	105580	189340	231270	220640	217640	358470	152040	98095	103660	115330	235670	87295	101990	126060	62170	100650	116410	133030	294710	100190	65598	113420	77454
P04233	337500	311950	267790	151890	558240	363080	228310	172180	436910	339380	186530	232080	68818	407300	360700	193210	78243	273250	262380	209920	267640	287260	276580	202120	310670	564950	655170	426740
P04275	128090	139300	159860	86625	115010	71954	169200	71699	196330	127500	464920	49255	52925	152840	68203	91739	13825	59360	43982	43482	85965	168090	65373	84461	57123	66250	55763	135430
P04406	7485500	7525600	7656300	11193000	5584400	7970700	5749700	6757800	6286000	8049200	7297900	8360800	7510100	7674200	8043300	6901400	5707700	6658800	8030500	6542900	8983200	6946200	6521600	7613400	5706700	6948900	10045000	5092000
P04424	76189	84355	104520	64999	60447	53693	24417	162910	27089	90401	54768	37823	201640	140810	161620	66767	14078	212690	147170	133920	101390	59903	234160	68045	55914	33277	69514	97195
P04439	890600	550440	744870	1720900	730940	928870	543420	753740	842420	535990	459290	968450	542090	845670	528380	715720	821150	590080	983820	604420	634880	441400	515330	377070	722380	1908400	1697200	893390
P04626	55024	86043	88609	171610	95230	10254	22857	81224	430196	57197	136310	70309	2640400	1.05994e+06	156960	829440	6860.7	7065	28392	9686600	8028.6	25327	1.12642e+06	333323	1.45384e+06	132450	15150	493300
P04632	241460	269910	266430	184330	213920	325620	260130	172400	199900	216650	248350	154260	213150	341860	293830	237670	107600	214810	209890	146510	223850	203890	256780	182400	171130	270360	203810	248590
P04792	8324300	8696400	7405100	5732500	3817200	4684500	5342100	5033500	8236800	5970000	6532900	2979500	4038100	4429300	7630700	4827200	1507800	7837100	4438700	4926700	9281400	7041700	5096100	10058000	2454700	9073800	2795900	3734400
P04839	44232	35201	53613	87582	108190	79966	90631	63119	62629	55932	85326	74464	51761	113980	77267	125380	146940	26185	70884	103520	60748	46669	45787	46334	143350	44717	76205	235840
P04843	327530	357580	439720	524240	539530	450670	569950	501970	434410	353080	477160	770790	490090	568870	532460	531900	904870	521350	522100	672670	381930	464400	715830	279230	399920	486800	612330	511120
P04844	261010	303390	383980	434930	539010	401210	492710	470520	467550	316570	417850	707310	431850	518420	484150	504010	861690	400650	449430	575940	312010	451740	677310	222510	433780	466710	594830	572610
P04899	593490	708910	713680	423590	538400	574700	724260	418400	770240	832440	755880	526520	410040	747790	493050	690290	473750	534940	427590	330210	528030	680380	519940	561850	470210	474340	409900	780910
P05023	472640	574690	381230	499790	571290	639670	333210	427380	314050	331060	267020	444820	697740	454100	744280	305440	488050	593710	459920	747290	394250	393480	440070	403450	741470	402230	537210	348800
P05026	284380	373590	227420	299300	465060	442740	142980	241680	157210	203570	121170	252320	509440	268390	566100	163150	346510	353100	314860	608980	278360	231370	280480	251660	605990	225660	237010	239120
P05067	345410	133710	280410	217656	259580	272452	289128	254960	428270	277966	319570	159830	274040	276300	268820	299220	122120	284484	75374	310300	316243	301338	242384	292919	103750	326520	263110	249270
P05090	53834	55181	108170	55375	74481	53702	82023.8	47821	70682	70693	111640	72133	78819	97850	42090	83764	68669	115290	74727	52974	67535	92554	74165	81292	86595	64216	46631	85462
[truncated: 2,416 more rows]

## Sheet: S5-DEPs
Supplementary Table 5. Differentially expressed proteins (Non-responders VS responders)
[truncated: 2,885 more rows]

## Sheet: S6-GO
Supplementary Table 6. GO pathway enrichment
[truncated: 270 more rows]

[truncated: 4 more sheets: S7-KEGG, S8-GSEA, S9-TME, S10-ML-SVM]
